# Supplementary material for: Integrated genomic surveillance enables tracing of person-to-person SARS-CoV-2 transmission chains during community transmission and reveals extensive onward transmission of travel-imported infections, Germany, June to July 2021
Source: Euro Surveill. 2022 Oct 27;27(43):2101089. doi: 10.2807/1560-7917.ES.2022.27.43.2101089 (PMC9615415; doi:10.2807/1560-7917.ES.2022.27.43.2101089)
Supplement: Supplementary Table 1 [file 2101089_SupplementaryTable1.xlsx]

## Sheet: Note
Supplementary Table 1: Acknowledgements table for GISAID.
This supplementary material is hosted by Eurosurveillance as supporting information alongside the article “Integrated genomic surveillance enables tracing of person-to-person SARS-CoV-2 transmission chains during community transmission and reveals extensive onward transmission of travel-imported infections, Germany, June to July 2021”, on behalf of the authors, who remain responsible for the accu…

## Sheet: Tabelle1
	We gratefully acknowledge the following Authors from the Originating laboratories responsible for
	obtaining the specimens, as well as the Submitting laboratories where the genome data were
	generated and shared via GISAID, on which this research is based.
	All Submitters of data may be contacted directly via www.gisaid.org
Category	Accession ID	Originating lab	Submitting Laboratory	Authors
Analyzed in paper	EPI_ISL_2710172	HOSPITAL UNIVERSITARIO SON ESPASES	HOSPITAL UNIVERSITARIO SON ESPASES	Servicio de Microbiología, Hospital Universitario Son Espases
Analyzed in paper	EPI_ISL_2710173	HOSPITAL UNIVERSITARIO SON ESPASES	HOSPITAL UNIVERSITARIO SON ESPASES	Servicio de Microbiología, Hospital Universitario Son Espases
Analyzed in paper	EPI_ISL_2710174	HOSPITAL UNIVERSITARIO SON ESPASES	HOSPITAL UNIVERSITARIO SON ESPASES	Servicio de Microbiología, Hospital Universitario Son Espases
Analyzed in paper	EPI_ISL_2710175	HOSPITAL UNIVERSITARIO SON ESPASES	HOSPITAL UNIVERSITARIO SON ESPASES	Servicio de Microbiología, Hospital Universitario Son Espases
Analyzed in paper	EPI_ISL_2710176	HOSPITAL UNIVERSITARIO SON ESPASES	HOSPITAL UNIVERSITARIO SON ESPASES	Servicio de Microbiología, Hospital Universitario Son Espases
Analyzed in paper	EPI_ISL_2710177	HOSPITAL UNIVERSITARIO SON LLATZER	HOSPITAL UNIVERSITARIO SON ESPASES	Servicio de Microbiología, Hospital Universitario Son Espases
Analyzed in paper	EPI_ISL_2710178	HOSPITAL UNIVERSITARIO SON ESPASES	HOSPITAL UNIVERSITARIO SON ESPASES	Servicio de Microbiología, Hospital Universitario Son Espases
Analyzed in paper	EPI_ISL_2710179	HOSPITAL UNIVERSITARIO SON ESPASES	HOSPITAL UNIVERSITARIO SON ESPASES	Servicio de Microbiología, Hospital Universitario Son Espases
Analyzed in paper	EPI_ISL_2710180	HOSPITAL UNIVERSITARIO SON ESPASES	HOSPITAL UNIVERSITARIO SON ESPASES	Servicio de Microbiología, Hospital Universitario Son Espases
Analyzed in paper	EPI_ISL_2710181	HOSPITAL UNIVERSITARIO SON ESPASES	HOSPITAL UNIVERSITARIO SON ESPASES	Servicio de Microbiología, Hospital Universitario Son Espases
Analyzed in paper	EPI_ISL_2710182	HOSPITAL UNIVERSITARIO SON ESPASES	HOSPITAL UNIVERSITARIO SON ESPASES	Servicio de Microbiología, Hospital Universitario Son Espases
Analyzed in paper	EPI_ISL_2710183	HOSPITAL CAN MISSES	HOSPITAL UNIVERSITARIO SON ESPASES	Servicio de Microbiología, Hospital Universitario Son Espases
Analyzed in paper	EPI_ISL_2710184	HOSPITAL CAN MISSES	HOSPITAL UNIVERSITARIO SON ESPASES	Servicio de Microbiología, Hospital Universitario Son Espases
Analyzed in paper	EPI_ISL_2710185	HOSPITAL UNIVERSITARIO SON ESPASES	HOSPITAL UNIVERSITARIO SON ESPASES	Servicio de Microbiología, Hospital Universitario Son Espases
Analyzed in paper	EPI_ISL_2710186	HOSPITAL UNIVERSITARIO SON ESPASES	HOSPITAL UNIVERSITARIO SON ESPASES	Servicio de Microbiología, Hospital Universitario Son Espases
Analyzed in paper	EPI_ISL_2710187	HOSPITAL UNIVERSITARIO SON ESPASES	HOSPITAL UNIVERSITARIO SON ESPASES	Servicio de Microbiología, Hospital Universitario Son Espases
Analyzed in paper	EPI_ISL_2710188	HOSPITAL UNIVERSITARIO SON ESPASES	HOSPITAL UNIVERSITARIO SON ESPASES	Servicio de Microbiología, Hospital Universitario Son Espases
Analyzed in paper	EPI_ISL_2710189	HOSPITAL UNIVERSITARIO SON ESPASES	HOSPITAL UNIVERSITARIO SON ESPASES	Servicio de Microbiología, Hospital Universitario Son Espases
Analyzed in paper	EPI_ISL_2710190	HOSPITAL UNIVERSITARIO SON ESPASES	HOSPITAL UNIVERSITARIO SON ESPASES	Servicio de Microbiología, Hospital Universitario Son Espases
Analyzed in paper	EPI_ISL_2710191	HOSPITAL UNIVERSITARIO SON ESPASES	HOSPITAL UNIVERSITARIO SON ESPASES	Servicio de Microbiología, Hospital Universitario Son Espases
Analyzed in paper	EPI_ISL_2710192	HOSPITAL UNIVERSITARIO SON ESPASES	HOSPITAL UNIVERSITARIO SON ESPASES	Servicio de Microbiología, Hospital Universitario Son Espases
Analyzed in paper	EPI_ISL_2710194	HOSPITAL UNIVERSITARIO SON ESPASES	HOSPITAL UNIVERSITARIO SON ESPASES	Servicio de Microbiología, Hospital Universitario Son Espases
Analyzed in paper	EPI_ISL_2710195	HOSPITAL UNIVERSITARIO SON ESPASES	HOSPITAL UNIVERSITARIO SON ESPASES	Servicio de Microbiología, Hospital Universitario Son Espases
Analyzed in paper	EPI_ISL_2710196	HOSPITAL CAN MISSES	HOSPITAL UNIVERSITARIO SON ESPASES	Servicio de Microbiología, Hospital Universitario Son Espases
Analyzed in paper	EPI_ISL_2710197	HOSPITAL UNIVERSITARIO SON ESPASES	HOSPITAL UNIVERSITARIO SON ESPASES	Servicio de Microbiología, Hospital Universitario Son Espases
Analyzed in paper	EPI_ISL_2710198	HOSPITAL UNIVERSITARIO SON ESPASES	HOSPITAL UNIVERSITARIO SON ESPASES	Servicio de Microbiología, Hospital Universitario Son Espases
Analyzed in paper	EPI_ISL_2710199	HOSPITAL UNIVERSITARIO SON ESPASES	HOSPITAL UNIVERSITARIO SON ESPASES	Servicio de Microbiología, Hospital Universitario Son Espases
Analyzed in paper	EPI_ISL_2710200	HOSPITAL UNIVERSITARIO SON ESPASES	HOSPITAL UNIVERSITARIO SON ESPASES	Servicio de Microbiología, Hospital Universitario Son Espases
Analyzed in paper	EPI_ISL_2710202	HOSPITAL UNIVERSITARIO SON ESPASES	HOSPITAL UNIVERSITARIO SON ESPASES	Servicio de Microbiología, Hospital Universitario Son Espases
Analyzed in paper	EPI_ISL_2710203	HOSPITAL CAN MISSES	HOSPITAL UNIVERSITARIO SON ESPASES	Servicio de Microbiología, Hospital Universitario Son Espases
Analyzed in paper	EPI_ISL_2710204	HOSPITAL CAN MISSES	HOSPITAL UNIVERSITARIO SON ESPASES	Servicio de Microbiología, Hospital Universitario Son Espases
Analyzed in paper	EPI_ISL_2710205	HOSPITAL UNIVERSITARIO SON ESPASES	HOSPITAL UNIVERSITARIO SON ESPASES	Servicio de Microbiología, Hospital Universitario Son Espases
Analyzed in paper	EPI_ISL_2710206	HOSPITAL UNIVERSITARIO SON ESPASES	HOSPITAL UNIVERSITARIO SON ESPASES	Servicio de Microbiología, Hospital Universitario Son Espases
Analyzed in paper	EPI_ISL_2710207	HOSPITAL CAN MISSES	HOSPITAL UNIVERSITARIO SON ESPASES	Servicio de Microbiología, Hospital Universitario Son Espases
Analyzed in paper	EPI_ISL_2710208	HOSPITAL UNIVERSITARIO SON ESPASES	HOSPITAL UNIVERSITARIO SON ESPASES	Servicio de Microbiología, Hospital Universitario Son Espases
Analyzed in paper	EPI_ISL_2710209	HOSPITAL UNIVERSITARIO SON ESPASES	HOSPITAL UNIVERSITARIO SON ESPASES	Servicio de Microbiología, Hospital Universitario Son Espases
Analyzed in paper	EPI_ISL_2710210	HOSPITAL UNIVERSITARIO SON ESPASES	HOSPITAL UNIVERSITARIO SON ESPASES	Servicio de Microbiología, Hospital Universitario Son Espases
Analyzed in paper	EPI_ISL_2710211	HOSPITAL UNIVERSITARIO SON ESPASES	HOSPITAL UNIVERSITARIO SON ESPASES	Servicio de Microbiología, Hospital Universitario Son Espases
Analyzed in paper	EPI_ISL_2710212	HOSPITAL UNIVERSITARIO SON ESPASES	HOSPITAL UNIVERSITARIO SON ESPASES	Servicio de Microbiología, Hospital Universitario Son Espases
Analyzed in paper	EPI_ISL_2710213	HOSPITAL UNIVERSITARIO SON ESPASES	HOSPITAL UNIVERSITARIO SON ESPASES	Servicio de Microbiología, Hospital Universitario Son Espases
Analyzed in paper	EPI_ISL_2710214	HOSPITAL CAN MISSES	HOSPITAL UNIVERSITARIO SON ESPASES	Servicio de Microbiología, Hospital Universitario Son Espases
Analyzed in paper	EPI_ISL_2710215	HOSPITAL CAN MISSES	HOSPITAL UNIVERSITARIO SON ESPASES	Servicio de Microbiología, Hospital Universitario Son Espases
Analyzed in paper	EPI_ISL_2710216	HOSPITAL CAN MISSES	HOSPITAL UNIVERSITARIO SON ESPASES	Servicio de Microbiología, Hospital Universitario Son Espases
Analyzed in paper	EPI_ISL_2710217	HOSPITAL UNIVERSITARIO SON ESPASES	HOSPITAL UNIVERSITARIO SON ESPASES	Servicio de Microbiología, Hospital Universitario Son Espases
Analyzed in paper	EPI_ISL_2710218	HOSPITAL UNIVERSITARIO SON ESPASES	HOSPITAL UNIVERSITARIO SON ESPASES	Servicio de Microbiología, Hospital Universitario Son Espases
Analyzed in paper	EPI_ISL_2710219	HOSPITAL UNIVERSITARIO SON ESPASES	HOSPITAL UNIVERSITARIO SON ESPASES	Servicio de Microbiología, Hospital Universitario Son Espases
Analyzed in paper	EPI_ISL_2710220	HOSPITAL UNIVERSITARIO SON ESPASES	HOSPITAL UNIVERSITARIO SON ESPASES	Servicio de Microbiología, Hospital Universitario Son Espases
Analyzed in paper	EPI_ISL_2710221	HOSPITAL UNIVERSITARIO SON ESPASES	HOSPITAL UNIVERSITARIO SON ESPASES	Servicio de Microbiología, Hospital Universitario Son Espases
Analyzed in paper	EPI_ISL_2710222	HOSPITAL UNIVERSITARIO SON ESPASES	HOSPITAL UNIVERSITARIO SON ESPASES	Servicio de Microbiología, Hospital Universitario Son Espases
Analyzed in paper	EPI_ISL_2710225	HOSPITAL UNIVERSITARIO SON ESPASES	HOSPITAL UNIVERSITARIO SON ESPASES	Servicio de Microbiología, Hospital Universitario Son Espases
Analyzed in paper	EPI_ISL_2710226	HOSPITAL CAN MISSES	HOSPITAL UNIVERSITARIO SON ESPASES	Servicio de Microbiología, Hospital Universitario Son Espases
Analyzed in paper	EPI_ISL_2710227	HOSPITAL UNIVERSITARIO SON ESPASES	HOSPITAL UNIVERSITARIO SON ESPASES	Servicio de Microbiología, Hospital Universitario Son Espases
Analyzed in paper	EPI_ISL_2710228	HOSPITAL UNIVERSITARIO SON ESPASES	HOSPITAL UNIVERSITARIO SON ESPASES	Servicio de Microbiología, Hospital Universitario Son Espases
Analyzed in paper	EPI_ISL_2710229	HOSPITAL UNIVERSITARIO SON ESPASES	HOSPITAL UNIVERSITARIO SON ESPASES	Servicio de Microbiología, Hospital Universitario Son Espases
Analyzed in paper	EPI_ISL_2710230	HOSPITAL UNIVERSITARIO SON ESPASES	HOSPITAL UNIVERSITARIO SON ESPASES	Servicio de Microbiología, Hospital Universitario Son Espases
Analyzed in paper	EPI_ISL_2710231	HOSPITAL UNIVERSITARIO SON ESPASES	HOSPITAL UNIVERSITARIO SON ESPASES	Servicio de Microbiología, Hospital Universitario Son Espases
Analyzed in paper	EPI_ISL_2710232	HOSPITAL UNIVERSITARIO SON ESPASES	HOSPITAL UNIVERSITARIO SON ESPASES	Servicio de Microbiología, Hospital Universitario Son Espases
Analyzed in paper	EPI_ISL_2710233	HOSPITAL UNIVERSITARIO SON ESPASES	HOSPITAL UNIVERSITARIO SON ESPASES	Servicio de Microbiología, Hospital Universitario Son Espases
Analyzed in paper	EPI_ISL_2710234	HOSPITAL UNIVERSITARIO SON ESPASES	HOSPITAL UNIVERSITARIO SON ESPASES	Servicio de Microbiología, Hospital Universitario Son Espases
Analyzed in paper	EPI_ISL_2710235	HOSPITAL UNIVERSITARIO SON ESPASES	HOSPITAL UNIVERSITARIO SON ESPASES	Servicio de Microbiología, Hospital Universitario Son Espases
Analyzed in paper	EPI_ISL_2710236	HOSPITAL UNIVERSITARIO SON ESPASES	HOSPITAL UNIVERSITARIO SON ESPASES	Servicio de Microbiología, Hospital Universitario Son Espases
Analyzed in paper	EPI_ISL_2710237	HOSPITAL UNIVERSITARIO SON ESPASES	HOSPITAL UNIVERSITARIO SON ESPASES	Servicio de Microbiología, Hospital Universitario Son Espases
Analyzed in paper	EPI_ISL_2710238	HOSPITAL UNIVERSITARIO SON ESPASES	HOSPITAL UNIVERSITARIO SON ESPASES	Servicio de Microbiología, Hospital Universitario Son Espases
Analyzed in paper	EPI_ISL_2710239	HOSPITAL MATEU ORFILA	HOSPITAL UNIVERSITARIO SON ESPASES	Servicio de Microbiología, Hospital Universitario Son Espases
Analyzed in paper	EPI_ISL_2710240	HOSPITAL UNIVERSITARIO SON ESPASES	HOSPITAL UNIVERSITARIO SON ESPASES	Servicio de Microbiología, Hospital Universitario Son Espases
Analyzed in paper	EPI_ISL_2710241	HOSPITAL UNIVERSITARIO SON ESPASES	HOSPITAL UNIVERSITARIO SON ESPASES	Servicio de Microbiología, Hospital Universitario Son Espases
Analyzed in paper	EPI_ISL_2710242	HOSPITAL UNIVERSITARIO SON ESPASES	HOSPITAL UNIVERSITARIO SON ESPASES	Servicio de Microbiología, Hospital Universitario Son Espases
Analyzed in paper	EPI_ISL_2710243	HOSPITAL CAN MISSES	HOSPITAL UNIVERSITARIO SON ESPASES	Servicio de Microbiología, Hospital Universitario Son Espases
Analyzed in paper	EPI_ISL_2710244	HOSPITAL UNIVERSITARIO SON ESPASES	HOSPITAL UNIVERSITARIO SON ESPASES	Servicio de Microbiología, Hospital Universitario Son Espases
Analyzed in paper	EPI_ISL_2710245	HOSPITAL UNIVERSITARIO SON LLATZER	HOSPITAL UNIVERSITARIO SON ESPASES	Servicio de Microbiología, Hospital Universitario Son Espases
Analyzed in paper	EPI_ISL_2710246	HOSPITAL CAN MISSES	HOSPITAL UNIVERSITARIO SON ESPASES	Servicio de Microbiología, Hospital Universitario Son Espases
Analyzed in paper	EPI_ISL_2710247	HOSPITAL UNIVERSITARIO SON ESPASES	HOSPITAL UNIVERSITARIO SON ESPASES	Servicio de Microbiología, Hospital Universitario Son Espases
Analyzed in paper	EPI_ISL_2710248	HOSPITAL UNIVERSITARIO SON ESPASES	HOSPITAL UNIVERSITARIO SON ESPASES	Servicio de Microbiología, Hospital Universitario Son Espases
Analyzed in paper	EPI_ISL_2762159	Eurofins LifeCodexx GmbH	Robert Koch Institute	unknown
Analyzed in paper	EPI_ISL_2762165	Eurofins LifeCodexx GmbH	Robert Koch Institute	unknown
Analyzed in paper	EPI_ISL_2812710	HOSPITAL UNIVERSITARIO SON ESPASES	HOSPITAL UNIVERSITARIO SON ESPASES	Servicio de Microbiología, Hospital Universitario Son Espases
Analyzed in paper	EPI_ISL_2812711	HOSPITAL MANACOR	HOSPITAL UNIVERSITARIO SON ESPASES	Servicio de Microbiología, Hospital Universitario Son Espases
Analyzed in paper	EPI_ISL_2812712	HOSPITAL UNIVERSITARIO SON ESPASES	HOSPITAL UNIVERSITARIO SON ESPASES	Servicio de Microbiología, Hospital Universitario Son Espases
Analyzed in paper	EPI_ISL_2812713	HOSPITAL UNIVERSITARIO SON ESPASES	HOSPITAL UNIVERSITARIO SON ESPASES	Servicio de Microbiología, Hospital Universitario Son Espases
Analyzed in paper	EPI_ISL_2812714	HOSPITAL UNIVERSITARIO SON ESPASES	HOSPITAL UNIVERSITARIO SON ESPASES	Servicio de Microbiología, Hospital Universitario Son Espases
Analyzed in paper	EPI_ISL_2812715	HOSPITAL UNIVERSITARIO SON ESPASES	HOSPITAL UNIVERSITARIO SON ESPASES	Servicio de Microbiología, Hospital Universitario Son Espases
Analyzed in paper	EPI_ISL_2812716	HOSPITAL UNIVERSITARIO SON ESPASES	HOSPITAL UNIVERSITARIO SON ESPASES	Servicio de Microbiología, Hospital Universitario Son Espases
Analyzed in paper	EPI_ISL_2812717	HOSPITAL MANACOR	HOSPITAL UNIVERSITARIO SON ESPASES	Servicio de Microbiología, Hospital Universitario Son Espases
Analyzed in paper	EPI_ISL_2812718	HOSPITAL UNIVERSITARIO SON ESPASES	HOSPITAL UNIVERSITARIO SON ESPASES	Servicio de Microbiología, Hospital Universitario Son Espases
Analyzed in paper	EPI_ISL_2812719	HOSPITAL UNIVERSITARIO SON ESPASES	HOSPITAL UNIVERSITARIO SON ESPASES	Servicio de Microbiología, Hospital Universitario Son Espases
Analyzed in paper	EPI_ISL_2812720	HOSPITAL MANACOR	HOSPITAL UNIVERSITARIO SON ESPASES	Servicio de Microbiología, Hospital Universitario Son Espases
Analyzed in paper	EPI_ISL_2812721	HOSPITAL UNIVERSITARIO SON ESPASES	HOSPITAL UNIVERSITARIO SON ESPASES	Servicio de Microbiología, Hospital Universitario Son Espases
Analyzed in paper	EPI_ISL_2812722	HOSPITAL UNIVERSITARIO SON ESPASES	HOSPITAL UNIVERSITARIO SON ESPASES	Servicio de Microbiología, Hospital Universitario Son Espases
Analyzed in paper	EPI_ISL_2812723	HOSPITAL UNIVERSITARIO SON ESPASES	HOSPITAL UNIVERSITARIO SON ESPASES	Servicio de Microbiología, Hospital Universitario Son Espases
Analyzed in paper	EPI_ISL_2812724	HOSPITAL UNIVERSITARIO SON ESPASES	HOSPITAL UNIVERSITARIO SON ESPASES	Servicio de Microbiología, Hospital Universitario Son Espases
Analyzed in paper	EPI_ISL_2812725	HOSPITAL UNIVERSITARIO SON ESPASES	HOSPITAL UNIVERSITARIO SON ESPASES	Servicio de Microbiología, Hospital Universitario Son Espases
Analyzed in paper	EPI_ISL_2812726	HOSPITAL UNIVERSITARIO SON ESPASES	HOSPITAL UNIVERSITARIO SON ESPASES	Servicio de Microbiología, Hospital Universitario Son Espases
Analyzed in paper	EPI_ISL_2812727	HOSPITAL CAN MISSES	HOSPITAL UNIVERSITARIO SON ESPASES	Servicio de Microbiología, Hospital Universitario Son Espases
Analyzed in paper	EPI_ISL_2812728	HOSPITAL MANACOR	HOSPITAL UNIVERSITARIO SON ESPASES	Servicio de Microbiología, Hospital Universitario Son Espases
Analyzed in paper	EPI_ISL_2812729	HOSPITAL UNIVERSITARIO SON ESPASES	HOSPITAL UNIVERSITARIO SON ESPASES	Servicio de Microbiología, Hospital Universitario Son Espases
Analyzed in paper	EPI_ISL_2812730	HOSPITAL UNIVERSITARIO SON ESPASES	HOSPITAL UNIVERSITARIO SON ESPASES	Servicio de Microbiología, Hospital Universitario Son Espases
Analyzed in paper	EPI_ISL_2812731	HOSPITAL MANACOR	HOSPITAL UNIVERSITARIO SON ESPASES	Servicio de Microbiología, Hospital Universitario Son Espases
Analyzed in paper	EPI_ISL_2812732	HOSPITAL UNIVERSITARIO SON ESPASES	HOSPITAL UNIVERSITARIO SON ESPASES	Servicio de Microbiología, Hospital Universitario Son Espases
Analyzed in paper	EPI_ISL_2812733	HOSPITAL UNIVERSITARIO SON ESPASES	HOSPITAL UNIVERSITARIO SON ESPASES	Servicio de Microbiología, Hospital Universitario Son Espases
Analyzed in paper	EPI_ISL_2812734	HOSPITAL UNIVERSITARIO SON ESPASES	HOSPITAL UNIVERSITARIO SON ESPASES	Servicio de Microbiología, Hospital Universitario Son Espases
Analyzed in paper	EPI_ISL_2812735	HOSPITAL UNIVERSITARIO SON ESPASES	HOSPITAL UNIVERSITARIO SON ESPASES	Servicio de Microbiología, Hospital Universitario Son Espases
Analyzed in paper	EPI_ISL_2812736	HOSPITAL CAN MISSES	HOSPITAL UNIVERSITARIO SON ESPASES	Servicio de Microbiología, Hospital Universitario Son Espases
Analyzed in paper	EPI_ISL_2812737	HOSPITAL UNIVERSITARIO SON LLATZER	HOSPITAL UNIVERSITARIO SON ESPASES	Servicio de Microbiología, Hospital Universitario Son Espases
Analyzed in paper	EPI_ISL_2812738	HOSPITAL UNIVERSITARIO SON ESPASES	HOSPITAL UNIVERSITARIO SON ESPASES	Servicio de Microbiología, Hospital Universitario Son Espases
Analyzed in paper	EPI_ISL_2812739	HOSPITAL MATEU ORFILA	HOSPITAL UNIVERSITARIO SON ESPASES	Servicio de Microbiología, Hospital Universitario Son Espases
Analyzed in paper	EPI_ISL_2812740	HOSPITAL UNIVERSITARIO SON ESPASES	HOSPITAL UNIVERSITARIO SON ESPASES	Servicio de Microbiología, Hospital Universitario Son Espases
Analyzed in paper	EPI_ISL_2812741	HOSPITAL UNIVERSITARIO SON ESPASES	HOSPITAL UNIVERSITARIO SON ESPASES	Servicio de Microbiología, Hospital Universitario Son Espases
Analyzed in paper	EPI_ISL_2812742	HOSPITAL UNIVERSITARIO SON ESPASES	HOSPITAL UNIVERSITARIO SON ESPASES	Servicio de Microbiología, Hospital Universitario Son Espases
Analyzed in paper	EPI_ISL_2812743	HOSPITAL CAN MISSES	HOSPITAL UNIVERSITARIO SON ESPASES	Servicio de Microbiología, Hospital Universitario Son Espases
Analyzed in paper	EPI_ISL_2812744	HOSPITAL UNIVERSITARIO SON LLATZER	HOSPITAL UNIVERSITARIO SON ESPASES	Servicio de Microbiología, Hospital Universitario Son Espases
Analyzed in paper	EPI_ISL_2812745	HOSPITAL UNIVERSITARIO SON ESPASES	HOSPITAL UNIVERSITARIO SON ESPASES	Servicio de Microbiología, Hospital Universitario Son Espases
Analyzed in paper	EPI_ISL_2812746	HOSPITAL UNIVERSITARIO SON ESPASES	HOSPITAL UNIVERSITARIO SON ESPASES	Servicio de Microbiología, Hospital Universitario Son Espases
Analyzed in paper	EPI_ISL_2812747	HOSPITAL MATEU ORFILA	HOSPITAL UNIVERSITARIO SON ESPASES	Servicio de Microbiología, Hospital Universitario Son Espases
Analyzed in paper	EPI_ISL_2812748	HOSPITAL UNIVERSITARIO SON ESPASES	HOSPITAL UNIVERSITARIO SON ESPASES	Servicio de Microbiología, Hospital Universitario Son Espases
Analyzed in paper	EPI_ISL_2812749	HOSPITAL UNIVERSITARIO SON ESPASES	HOSPITAL UNIVERSITARIO SON ESPASES	Servicio de Microbiología, Hospital Universitario Son Espases
Analyzed in paper	EPI_ISL_2812750	HOSPITAL UNIVERSITARIO SON ESPASES	HOSPITAL UNIVERSITARIO SON ESPASES	Servicio de Microbiología, Hospital Universitario Son Espases
Analyzed in paper	EPI_ISL_2812751	HOSPITAL UNIVERSITARIO SON ESPASES	HOSPITAL UNIVERSITARIO SON ESPASES	Servicio de Microbiología, Hospital Universitario Son Espases
Analyzed in paper	EPI_ISL_2812752	HOSPITAL UNIVERSITARIO SON ESPASES	HOSPITAL UNIVERSITARIO SON ESPASES	Servicio de Microbiología, Hospital Universitario Son Espases
Analyzed in paper	EPI_ISL_2812753	HOSPITAL UNIVERSITARIO SON ESPASES	HOSPITAL UNIVERSITARIO SON ESPASES	Servicio de Microbiología, Hospital Universitario Son Espases
Analyzed in paper	EPI_ISL_2812754	HOSPITAL CAN MISSES	HOSPITAL UNIVERSITARIO SON ESPASES	Servicio de Microbiología, Hospital Universitario Son Espases
Analyzed in paper	EPI_ISL_2812755	HOSPITAL UNIVERSITARIO SON LLATZER	HOSPITAL UNIVERSITARIO SON ESPASES	Servicio de Microbiología, Hospital Universitario Son Espases
Analyzed in paper	EPI_ISL_2812756	HOSPITAL UNIVERSITARIO SON ESPASES	HOSPITAL UNIVERSITARIO SON ESPASES	Servicio de Microbiología, Hospital Universitario Son Espases
Analyzed in paper	EPI_ISL_2812757	HOSPITAL UNIVERSITARIO SON ESPASES	HOSPITAL UNIVERSITARIO SON ESPASES	Servicio de Microbiología, Hospital Universitario Son Espases
Analyzed in paper	EPI_ISL_2812758	HOSPITAL MATEU ORFILA	HOSPITAL UNIVERSITARIO SON ESPASES	Servicio de Microbiología, Hospital Universitario Son Espases
Analyzed in paper	EPI_ISL_2812759	HOSPITAL UNIVERSITARIO SON ESPASES	HOSPITAL UNIVERSITARIO SON ESPASES	Servicio de Microbiología, Hospital Universitario Son Espases
Analyzed in paper	EPI_ISL_2812760	HOSPITAL UNIVERSITARIO SON ESPASES	HOSPITAL UNIVERSITARIO SON ESPASES	Servicio de Microbiología, Hospital Universitario Son Espases
Analyzed in paper	EPI_ISL_2812761	HOSPITAL UNIVERSITARIO SON ESPASES	HOSPITAL UNIVERSITARIO SON ESPASES	Servicio de Microbiología, Hospital Universitario Son Espases
Analyzed in paper	EPI_ISL_2812762	HOSPITAL UNIVERSITARIO SON ESPASES	HOSPITAL UNIVERSITARIO SON ESPASES	Servicio de Microbiología, Hospital Universitario Son Espases
Analyzed in paper	EPI_ISL_2812763	HOSPITAL UNIVERSITARIO SON ESPASES	HOSPITAL UNIVERSITARIO SON ESPASES	Servicio de Microbiología, Hospital Universitario Son Espases
Analyzed in paper	EPI_ISL_2812764	HOSPITAL UNIVERSITARIO SON ESPASES	HOSPITAL UNIVERSITARIO SON ESPASES	Servicio de Microbiología, Hospital Universitario Son Espases
Analyzed in paper	EPI_ISL_2812765	HOSPITAL MANACOR	HOSPITAL UNIVERSITARIO SON ESPASES	Servicio de Microbiología, Hospital Universitario Son Espases
Analyzed in paper	EPI_ISL_2812766	HOSPITAL MANACOR	HOSPITAL UNIVERSITARIO SON ESPASES	Servicio de Microbiología, Hospital Universitario Son Espases
Analyzed in paper	EPI_ISL_2812767	HOSPITAL UNIVERSITARIO SON ESPASES	HOSPITAL UNIVERSITARIO SON ESPASES	Servicio de Microbiología, Hospital Universitario Son Espases
Analyzed in paper	EPI_ISL_2812768	HOSPITAL UNIVERSITARIO SON LLATZER	HOSPITAL UNIVERSITARIO SON ESPASES	Servicio de Microbiología, Hospital Universitario Son Espases
Analyzed in paper	EPI_ISL_2812769	HOSPITAL MATEU ORFILA	HOSPITAL UNIVERSITARIO SON ESPASES	Servicio de Microbiología, Hospital Universitario Son Espases
Analyzed in paper	EPI_ISL_2812770	HOSPITAL UNIVERSITARIO SON ESPASES	HOSPITAL UNIVERSITARIO SON ESPASES	Servicio de Microbiología, Hospital Universitario Son Espases
Analyzed in paper	EPI_ISL_2812771	HOSPITAL UNIVERSITARIO SON ESPASES	HOSPITAL UNIVERSITARIO SON ESPASES	Servicio de Microbiología, Hospital Universitario Son Espases
Analyzed in paper	EPI_ISL_2812772	HOSPITAL UNIVERSITARIO SON ESPASES	HOSPITAL UNIVERSITARIO SON ESPASES	Servicio de Microbiología, Hospital Universitario Son Espases
Analyzed in paper	EPI_ISL_2812773	HOSPITAL UNIVERSITARIO SON ESPASES	HOSPITAL UNIVERSITARIO SON ESPASES	Servicio de Microbiología, Hospital Universitario Son Espases
Analyzed in paper	EPI_ISL_2812774	HOSPITAL UNIVERSITARIO SON ESPASES	HOSPITAL UNIVERSITARIO SON ESPASES	Servicio de Microbiología, Hospital Universitario Son Espases
Analyzed in paper	EPI_ISL_2812775	HOSPITAL UNIVERSITARIO SON ESPASES	HOSPITAL UNIVERSITARIO SON ESPASES	Servicio de Microbiología, Hospital Universitario Son Espases
Analyzed in paper	EPI_ISL_2812776	HOSPITAL MANACOR	HOSPITAL UNIVERSITARIO SON ESPASES	Servicio de Microbiología, Hospital Universitario Son Espases
Analyzed in paper	EPI_ISL_2812777	HOSPITAL MANACOR	HOSPITAL UNIVERSITARIO SON ESPASES	Servicio de Microbiología, Hospital Universitario Son Espases
Analyzed in paper	EPI_ISL_2812778	HOSPITAL CAN MISSES	HOSPITAL UNIVERSITARIO SON ESPASES	Servicio de Microbiología, Hospital Universitario Son Espases
Analyzed in paper	EPI_ISL_2812779	HOSPITAL UNIVERSITARIO SON ESPASES	HOSPITAL UNIVERSITARIO SON ESPASES	Servicio de Microbiología, Hospital Universitario Son Espases
Analyzed in paper	EPI_ISL_2812780	HOSPITAL MATEU ORFILA	HOSPITAL UNIVERSITARIO SON ESPASES	Servicio de Microbiología, Hospital Universitario Son Espases
Analyzed in paper	EPI_ISL_2812781	HOSPITAL UNIVERSITARIO SON ESPASES	HOSPITAL UNIVERSITARIO SON ESPASES	Servicio de Microbiología, Hospital Universitario Son Espases
Analyzed in paper	EPI_ISL_2812782	HOSPITAL UNIVERSITARIO SON ESPASES	HOSPITAL UNIVERSITARIO SON ESPASES	Servicio de Microbiología, Hospital Universitario Son Espases
Analyzed in paper	EPI_ISL_2812783	HOSPITAL UNIVERSITARIO SON ESPASES	HOSPITAL UNIVERSITARIO SON ESPASES	Servicio de Microbiología, Hospital Universitario Son Espases
Analyzed in paper	EPI_ISL_2812784	HOSPITAL UNIVERSITARIO SON ESPASES	HOSPITAL UNIVERSITARIO SON ESPASES	Servicio de Microbiología, Hospital Universitario Son Espases
Analyzed in paper	EPI_ISL_2812785	HOSPITAL UNIVERSITARIO SON ESPASES	HOSPITAL UNIVERSITARIO SON ESPASES	Servicio de Microbiología, Hospital Universitario Son Espases
Analyzed in paper	EPI_ISL_2845090	amedes MVZ DIAMEDIS Sennestadt	Robert Koch Institute	unknown
Analyzed in paper	EPI_ISL_2845110	MVZ für Laboratoriumsmedizin und Mikrobiologie Würzburg	Robert Koch Institute	unknown
Analyzed in paper	EPI_ISL_2845418	Bioscientia Labor Wermsdorf	Robert Koch Institute	unknown
Analyzed in paper	EPI_ISL_2845842	Eurofins LifeCodexx GmbH	Robert Koch Institute	unknown
Analyzed in paper	EPI_ISL_2845857	Eurofins LifeCodexx GmbH	Robert Koch Institute	unknown
Analyzed in paper	EPI_ISL_2845860	Eurofins LifeCodexx GmbH	Robert Koch Institute	unknown
Analyzed in paper	EPI_ISL_2863763	Department of Bacteria, Parasites and Fungi, Statens Serum Institut, Copenhagen, Denmark	Statens Serum Institut Bioinformatics and Microbial Genomics	Danish Covid-19 Genome Consortium
Analyzed in paper	EPI_ISL_2904320	Respiratory Virus Unit, Microbiology Services Colindale, Public Health England	COVID-19 Genomics UK (COG-UK) Consortium	PHE Covid Sequencing Team
Analyzed in paper	EPI_ISL_2918917	HOSPITAL UNIVERSITARIO SON ESPASES	HOSPITAL UNIVERSITARIO SON ESPASES	Servicio de Microbiología, Hospital Universitario Son Espases
Analyzed in paper	EPI_ISL_2918919	HOSPITAL UNIVERSITARIO SON LLATZER	HOSPITAL UNIVERSITARIO SON ESPASES	Servicio de Microbiología, Hospital Universitario Son Espases
Analyzed in paper	EPI_ISL_2918921	HOSPITAL UNIVERSITARIO SON ESPASES	HOSPITAL UNIVERSITARIO SON ESPASES	Servicio de Microbiología, Hospital Universitario Son Espases
Analyzed in paper	EPI_ISL_2918926	HOSPITAL UNIVERSITARIO SON ESPASES	HOSPITAL UNIVERSITARIO SON ESPASES	Servicio de Microbiología, Hospital Universitario Son Espases
Analyzed in paper	EPI_ISL_2918927	HOSPITAL MATEU ORFILA	HOSPITAL UNIVERSITARIO SON ESPASES	Servicio de Microbiología, Hospital Universitario Son Espases
Analyzed in paper	EPI_ISL_2918929	HOSPITAL UNIVERSITARIO SON ESPASES	HOSPITAL UNIVERSITARIO SON ESPASES	Servicio de Microbiología, Hospital Universitario Son Espases
Analyzed in paper	EPI_ISL_2918937	HOSPITAL UNIVERSITARIO SON ESPASES	HOSPITAL UNIVERSITARIO SON ESPASES	Servicio de Microbiología, Hospital Universitario Son Espases
Analyzed in paper	EPI_ISL_2930396	Cotugno	TIGEM	Antonio Grimaldi Patrizia Annunziata Francesco Panariello Biancamaria Pierri Claudia Tiberio Teresa Giuliano Valentina Bouche Chiara Colantuono Maria Concetta Cuomo Denise Di Concilio Lucio Di Filippo Anna Manfredi Marcello Salvi Antonio Limone Luigi Atripaldi Pellegrino Cerino Andrea Ballabio Davide Cacchiarelli
Analyzed in paper	EPI_ISL_2933648	LABORATOIRE DE L'OSPEDALE - 2A 2B	CNR Virus des Infections Respiratoires - France SUD	Antonin Bal, Gregory Destras, Gwendolyne Burfin, Hadrien Regue, Quentin Semanas, Martine Valette, Bruno Lina, Laurence Josset
Analyzed in paper	EPI_ISL_2933649	LABORATOIRE DE L'OSPEDALE - 2A 2B	CNR Virus des Infections Respiratoires - France SUD	Antonin Bal, Gregory Destras, Gwendolyne Burfin, Hadrien Regue, Quentin Semanas, Martine Valette, Bruno Lina, Laurence Josset
Analyzed in paper	EPI_ISL_2956197	SYNLAB MVZ Leverkusen	Robert Koch Institute	unknown
Analyzed in paper	EPI_ISL_2956346	nordlab - Partnerschaftspraxis für Laboratoriumsmedizin	Robert Koch Institute	unknown
Analyzed in paper	EPI_ISL_2956478	Sonic - Labor Dr. von Froreich GmbH	Robert Koch Institute	unknown
Analyzed in paper	EPI_ISL_2956824	Eurofins LifeCodexx GmbH	Robert Koch Institute	unknown
Analyzed in paper	EPI_ISL_2957023	LADR Zentrallabor DR. Kramer & Kollegen Geesthacht	Robert Koch Institute	unknown
Analyzed in paper	EPI_ISL_2957407	MVZ für Laboratoriumsmedizin und Mikrobiologie Koblenz-Mittelrhein (Labor Koblenz)	Robert Koch Institute	unknown
Analyzed in paper	EPI_ISL_2980623	Swedish national genomic surveillance program of SARS-CoV-2	The Public Health Agency of Sweden	Maximilian Riess, Maria Lind Karlberg, Alma Brolund, Swedish national genomic surveillance program of SARS-CoV-2
Analyzed in paper	EPI_ISL_2981482	Dutch COVID-19 response team	National Institute for Public Health and the Environment (RIVM)	Adam Meijer, Harry Vennema, Dirk Eggink, Jeroen Cremer, Sharon van den Brink, Bas van der Veer, AnneMarie van den Brandt, Lisa Wijsman, Kim Freriks, Ryanne Jaarsma, Euníce Then, Lynn Aarts, Sanne Bos, Melissa van Tuil, Florian Zwagemaker, Dennis Schmitz, Annelies Kroneman, Karim Hajji, Chantal Reusken, on behalf of the national COVID-19 response team
Analyzed in paper	EPI_ISL_2981483	Dutch COVID-19 response team	National Institute for Public Health and the Environment (RIVM)	Adam Meijer, Harry Vennema, Dirk Eggink, Jeroen Cremer, Sharon van den Brink, Bas van der Veer, AnneMarie van den Brandt, Lisa Wijsman, Kim Freriks, Ryanne Jaarsma, Euníce Then, Lynn Aarts, Sanne Bos, Melissa van Tuil, Florian Zwagemaker, Dennis Schmitz, Annelies Kroneman, Karim Hajji, Chantal Reusken, on behalf of the national COVID-19 response team
Analyzed in paper	EPI_ISL_2993228	Department of Bacteria, Parasites and Fungi, Statens Serum Institut, Copenhagen, Denmark	Statens Serum Institut Bioinformatics and Microbial Genomics	Danish Covid-19 Genome Consortium
Analyzed in paper	EPI_ISL_3004148	Respiratory Virus Unit, Microbiology Services Colindale, Public Health England	COVID-19 Genomics UK (COG-UK) Consortium	PHE Covid Sequencing Team
Analyzed in paper	EPI_ISL_3007689	HOSPITAL UNIVERSITARIO SON LLATZER	HOSPITAL UNIVERSITARIO SON ESPASES	Servicio de Microbiología, Hospital Universitario Son Espases
Analyzed in paper	EPI_ISL_3007701	HOSPITAL UNIVERSITARIO SON ESPASES	HOSPITAL UNIVERSITARIO SON ESPASES	Servicio de Microbiología, Hospital Universitario Son Espases
Analyzed in paper	EPI_ISL_3007726	HOSPITAL UNIVERSITARIO SON ESPASES	HOSPITAL UNIVERSITARIO SON ESPASES	Servicio de Microbiología, Hospital Universitario Son Espases
Analyzed in paper	EPI_ISL_3007728	HOSPITAL UNIVERSITARIO SON ESPASES	HOSPITAL UNIVERSITARIO SON ESPASES	Servicio de Microbiología, Hospital Universitario Son Espases
Analyzed in paper	EPI_ISL_3014133	Cotugno	TIGEM	Antonio Grimaldi Patrizia Annunziata Francesco Panariello Biancamaria Pierri Claudia Tiberio Teresa Giuliano Valentina Bouche Chiara Colantuono Maria Concetta Cuomo Denise Di Concilio Lucio Di Filippo Anna Manfredi Marcello Salvi Antonio Limone Luigi Atripaldi Pellegrino Cerino Andrea Ballabio Davide Cacchiarelli
Analyzed in paper	EPI_ISL_3014144	Cotugno	TIGEM	Antonio Grimaldi Patrizia Annunziata Francesco Panariello Biancamaria Pierri Claudia Tiberio Teresa Giuliano Valentina Bouche Chiara Colantuono Maria Concetta Cuomo Denise Di Concilio Lucio Di Filippo Anna Manfredi Marcello Salvi Antonio Limone Luigi Atripaldi Pellegrino Cerino Andrea Ballabio Davide Cacchiarelli
Analyzed in paper	EPI_ISL_3031687	Armies	National Reference Center for Viruses of Respiratory Infections, Institut Pasteur, Paris	Marion Barbet, Sylvie Behillil, Méline Bizard, Angela Brisebarre, Camille Capel, Vincent Enouf, Louise Lefrançois, Frédéric Lemoine, Christophe Malabat, Corinne Maufrais, Hub de Bioinformatique et Biostatistique, Etienne Simon-Lorière, Maud Vanpeene, Sylvie Van der Werf ,Alexandra Ducancelle
Analyzed in paper	EPI_ISL_3044053	SYNLAB MVZ Weiden	Robert Koch Institute	unknown
Analyzed in paper	EPI_ISL_3044296	Medizinische Laboratorien Düsseldorf	Robert Koch Institute	unknown
Analyzed in paper	EPI_ISL_3044310	Medizinische Laboratorien Düsseldorf	Robert Koch Institute	unknown
Analyzed in paper	EPI_ISL_3044312	Medizinische Laboratorien Düsseldorf	Robert Koch Institute	unknown
Analyzed in paper	EPI_ISL_3044325	Medizinische Laboratorien Düsseldorf	Robert Koch Institute	unknown
Analyzed in paper	EPI_ISL_3044326	Medizinische Laboratorien Düsseldorf	Robert Koch Institute	unknown
Analyzed in paper	EPI_ISL_3044328	Medizinische Laboratorien Düsseldorf	Robert Koch Institute	unknown
Analyzed in paper	EPI_ISL_3044402	Sonic - Labor Staber MVZ Kassel	Robert Koch Institute	unknown
Analyzed in paper	EPI_ISL_3044436	Bioscientia Labor Wermsdorf	Robert Koch Institute	unknown
Analyzed in paper	EPI_ISL_3044473	Chemische und Veterinäruntersuchungsamt Münsterland-Emscher-Lippe (CVUA-MEL)	Robert Koch Institute	unknown
Analyzed in paper	EPI_ISL_3044713	SYNLAB MVZ Weiden	Robert Koch Institute	unknown
Analyzed in paper	EPI_ISL_3044833	Eurofins LifeCodexx GmbH	Robert Koch Institute	unknown
Analyzed in paper	EPI_ISL_3044852	Eurofins LifeCodexx GmbH	Robert Koch Institute	unknown
Analyzed in paper	EPI_ISL_3044996	Labor Mönchengladbach MVZ Dr. Stein + Kollegen GbR	Robert Koch Institute	unknown
Analyzed in paper	EPI_ISL_3045105	A. Krumbholz, Labor Dr. Krause und Kollegen MVZ GmbH, Kiel	Charité Universitätsmedizin Berlin, Institute of Virology	Victor M Corman, Barbara Mühlemann, Julia Schneider, Jörn Beheim-Schwarzbach, Tobias Bleicker, Julia Tesch, Talitha Veith, Andi Krumbholz, Terry Jones, Christian Drosten
Analyzed in paper	EPI_ISL_3073886	Clínica Rotger Laboratorio de Análisis Clínicos Dpto. Biología Molecular	Clínica Rotger Laboratorio de Análisis Clínicos Dpto. Biología Molecular	Francisco Aliaga-Lozano, Chaymaá Gammani-Chairi, Laura Gómez, Juana Gonzalez-Calderón, Marina Barceló-Vives, Catalina Vidal-Gómez, Marina Kleber-Pol, Esperança Frau-Fuster, Carmen Morales-González, Esther Nieto-Molina
Analyzed in paper	EPI_ISL_3076922	Clínica Rotger Laboratorio de Análisis Clínicos Dpto. Biología Molecular	Clínica Rotger Laboratorio de Análisis Clínicos Dpto. Biología Molecular	Francisco Aliaga-Lozano, Chaymaá Gammani-Chairi, Laura Gómez, Juana Gonzalez-Calderón, Marina Barceló-Vives, Catalina Vidal-Gómez, Marina Kleber-Pol, Esperança Frau-Fuster, Carmen Morales-González, Esther Nieto-Molina
Analyzed in paper	EPI_ISL_3080604	Respiratory Virus Unit, Microbiology Services Colindale, Public Health England	COVID-19 Genomics UK (COG-UK) Consortium	PHE Covid Sequencing Team
Analyzed in paper	EPI_ISL_3087682	Clínica Rotger Laboratorio de Análisis Clínicos Dpto. Biología Molecular	Clínica Rotger Laboratorio de Análisis Clínicos Dpto. Biología Molecular	Francisco Aliaga-Lozano, Chaymaá Gammani-Chairi, Laura Gómez, Juana González-Calderón, Marina Barceló-Vives, Catalina Vidal-Gómez, Marina Kleber-Pol, Esperança Frau-Fuster, Carmen Morales-González, Esther Nieto-Molina
Analyzed in paper	EPI_ISL_3087683	Clínica Rotger Laboratorio de Análisis Clínicos Dpto. Biología Molecular	Clínica Rotger Laboratorio de Análisis Clínicos Dpto. Biología Molecular	Francisco Aliaga-Lozano, Chaymaá Gammani-Chairi, Laura Gómez, Juana González-Calderón, Marina Barceló-Vives, Catalina Vidal-Gómez, Marina Kleber-Pol, Esperança Frau-Fuster, Carmen Morales-González, Esther Nieto-Molina
Analyzed in paper	EPI_ISL_3087684	Clínica Rotger Laboratorio de Análisis Clínicos Dpto. Biología Molecular	Clínica Rotger Laboratorio de Análisis Clínicos Dpto. Biología Molecular	Francisco Aliaga-Lozano, Chaymaá Gammani-Chairi, Laura Gómez, Juana González-Calderón, Marina Barceló-Vives, Catalina Vidal-Gómez, Marina Kleber-Pol, Esperança Frau-Fuster, Carmen Morales-González, Esther Nieto-Molina
Analyzed in paper	EPI_ISL_3087685	Clínica Rotger Laboratorio de Análisis Clínicos Dpto. Biología Molecular	Clínica Rotger Laboratorio de Análisis Clínicos Dpto. Biología Molecular	Francisco Aliaga-Lozano, Chaymaá Gammani-Chairi, Laura Gómez, Juana González-Calderón, Marina Barceló-Vives, Catalina Vidal-Gómez, Marina Kleber-Pol, Esperança Frau-Fuster, Carmen Morales-González, Esther Nieto-Molina
Analyzed in paper	EPI_ISL_3115345	Clínica Rotger Laboratorio de Análisis Clínicos Dpto. Biología Molecular	Clínica Rotger Laboratorio de Análisis Clínicos Dpto. Biología Molecular	Francisco Aliaga-Lozano, Chaymaá Gammani-Chairi, Laura Gómez, Juana González-Calderón, Marina Barceló-Vives, Catalina Vidal-Gómez, Marina Kleber-Pol, Esperança Frau-Fuster, Carmen Morales-González, Esther Nieto-Molina
Analyzed in paper	EPI_ISL_3115346	Clínica Rotger Laboratorio de Análisis Clínicos Dpto. Biología Molecular	Clínica Rotger Laboratorio de Análisis Clínicos Dpto. Biología Molecular	Francisco Aliaga-Lozano, Chaymaá Gammani-Chairi, Laura Gómez, Juana González-Calderón, Marina Barceló-Vives, Catalina Vidal-Gómez, Marina Kleber-Pol, Esperança Frau-Fuster, Carmen Morales-González, Esther Nieto-Molina
Analyzed in paper	EPI_ISL_3115347	Clínica Rotger Laboratorio de Análisis Clínicos Dpto. Biología Molecular	Clínica Rotger Laboratorio de Análisis Clínicos Dpto. Biología Molecular	Francisco Aliaga-Lozano, Chaymaá Gammani-Chairi, Laura Gómez, Juana González-Calderón, Marina Barceló-Vives, Catalina Vidal-Gómez, Marina Kleber-Pol, Esperança Frau-Fuster, Carmen Morales-González, Esther Nieto-Molina
Analyzed in paper	EPI_ISL_3115561	Clínica Rotger Laboratorio de Análisis Clínicos Dpto. Biología Molecular	Clínica Rotger Laboratorio de Análisis Clínicos Dpto. Biología Molecular	Francisco Aliaga-Lozano, Chaymaá Gammani-Chairi, Laura Gómez, Juana González-Calderón, Marina Barceló-Vives, Catalina Vidal-Gómez, Marina Kleber-Pol, Esperança Frau-Fuster, Carmen Morales-González, Esther Nieto-Molina
Analyzed in paper	EPI_ISL_3115562	Clínica Rotger Laboratorio de Análisis Clínicos Dpto. Biología Molecular	Clínica Rotger Laboratorio de Análisis Clínicos Dpto. Biología Molecular	Francisco Aliaga-Lozano, Chaymaá Gammani-Chairi, Laura Gómez, Juana González-Calderón, Marina Barceló-Vives, Catalina Vidal-Gómez, Marina Kleber-Pol, Esperança Frau-Fuster, Carmen Morales-González, Esther Nieto-Molina
Analyzed in paper	EPI_ISL_3115563	Clínica Rotger Laboratorio de Análisis Clínicos Dpto. Biología Molecular	Clínica Rotger Laboratorio de Análisis Clínicos Dpto. Biología Molecular	Francisco Aliaga-Lozano, Chaymaá Gammani-Chairi, Laura Gómez, Juana González-Calderón, Marina Barceló-Vives, Catalina Vidal-Gómez, Marina Kleber-Pol, Esperança Frau-Fuster, Carmen Morales-González, Esther Nieto-Molina
Analyzed in paper	EPI_ISL_3115564	Clínica Rotger Laboratorio de Análisis Clínicos Dpto. Biología Molecular	Clínica Rotger Laboratorio de Análisis Clínicos Dpto. Biología Molecular	Francisco Aliaga-Lozano, Chaymaá Gammani-Chairi, Laura Gómez, Juana González-Calderón, Marina Barceló-Vives, Catalina Vidal-Gómez, Marina Kleber-Pol, Esperança Frau-Fuster, Carmen Morales-González, Esther Nieto-Molina
Analyzed in paper	EPI_ISL_3115565	Clínica Rotger Laboratorio de Análisis Clínicos Dpto. Biología Molecular	Clínica Rotger Laboratorio de Análisis Clínicos Dpto. Biología Molecular	Francisco Aliaga-Lozano, Chaymaá Gammani-Chairi, Laura Gómez, Juana González-Calderón, Marina Barceló-Vives, Catalina Vidal-Gómez, Marina Kleber-Pol, Esperança Frau-Fuster, Carmen Morales-González, Esther Nieto-Molina
Analyzed in paper	EPI_ISL_3120887	Bioscientia Labor Wermsdorf	Robert Koch Institute	unknown
Analyzed in paper	EPI_ISL_3121188	amedes MVZ für Laboratoriumsmedizin Rhein/Ruhr	Robert Koch Institute	unknown
Analyzed in paper	EPI_ISL_3121202	amedes Göttingen	Robert Koch Institute	unknown
Analyzed in paper	EPI_ISL_3121205	amedes Göttingen	Robert Koch Institute	unknown
Analyzed in paper	EPI_ISL_3121274	Medizinische Laboratorien Düsseldorf	Robert Koch Institute	unknown
Analyzed in paper	EPI_ISL_3121286	Medizinische Laboratorien Düsseldorf	Robert Koch Institute	unknown
Analyzed in paper	EPI_ISL_3121293	Medizinische Laboratorien Düsseldorf	Robert Koch Institute	unknown
Analyzed in paper	EPI_ISL_3121294	Medizinische Laboratorien Düsseldorf	Robert Koch Institute	unknown
Analyzed in paper	EPI_ISL_3121296	Medizinische Laboratorien Düsseldorf	Robert Koch Institute	unknown
Analyzed in paper	EPI_ISL_3121300	Medizinische Laboratorien Düsseldorf	Robert Koch Institute	unknown
Analyzed in paper	EPI_ISL_3121301	Medizinische Laboratorien Düsseldorf	Robert Koch Institute	unknown
Analyzed in paper	EPI_ISL_3121303	Medizinische Laboratorien Düsseldorf	Robert Koch Institute	unknown
Analyzed in paper	EPI_ISL_3121309	Medizinische Laboratorien Düsseldorf	Robert Koch Institute	unknown
Analyzed in paper	EPI_ISL_3121310	Medizinische Laboratorien Düsseldorf	Robert Koch Institute	unknown
Analyzed in paper	EPI_ISL_3121315	Medizinische Laboratorien Düsseldorf	Robert Koch Institute	unknown
Analyzed in paper	EPI_ISL_3122138	Eurofins LifeCodexx GmbH	Robert Koch Institute	unknown
Analyzed in paper	EPI_ISL_3157857	Swedish national genomic surveillance program of SARS-CoV-2	The Public Health Agency of Sweden	Maximilian Riess, Maria Lind Karlberg, Alma Brolund, Swedish national genomic surveillance program of SARS-CoV-2
Analyzed in paper	EPI_ISL_3186434	Sweden/Sodermanland/Unilabs	Unilabs/Eskilstuna/Sweden	Emma Arvidsson
Analyzed in paper	EPI_ISL_3259281	Dutch COVID-19 response team	National Institute for Public Health and the Environment (RIVM)	Adam Meijer, Harry Vennema, Dirk Eggink, Jeroen Cremer, Sharon van den Brink, Bas van der Veer, AnneMarie van den Brandt, Lisa Wijsman, Kim Freriks, Ryanne Jaarsma, Euníce Then, Lynn Aarts, Sanne Bos, Melissa van Tuil, Florian Zwagemaker, Dennis Schmitz, Annelies Kroneman, Karim Hajji, Chantal Reusken, on behalf of the national COVID-19 response team
Audacity	EPI_ISL_2845305	MVZ Labor Krone GbR	Robert Koch Institute	Servicio de MicrobiologÃ­a, Hospital Universitario Son Espases
Audacity	EPI_ISL_3087112	HOSPITAL UNIVERSITARIO SON ESPASES	HOSPITAL UNIVERSITARIO SON ESPASES	Marija Janevska, Hannelore Hamerlinck, Bruno Verhasselt
Audacity	EPI_ISL_2861495	Lab voor klinische biologie	Lab voor klinische biologie
Audacity	EPI_ISL_2956899	Limbach - Ganzimmun Diagnostics AG Mainz	Robert Koch Institute	Francisco Aliaga-Lozano, ChaymaÃ¡ Gammani-Chairi, Laura GÃ³mez, Juana Gonzalez-CalderÃ³n, Marina BarcelÃ³-Vives, Catalina Vidal-GÃ³mez, Marina Kleber-Pol, EsperanÃ§a Frau-Fuster, Carmen Morales-GonzÃ¡lez, Esther Nieto-Molina
Audacity	EPI_ISL_3115561	ClÃ­nica Rotger		Gwladys SEVRIN
Audacity	EPI_ISL_2893730	LABOSUD	GenBio	Marija Janevska, Hannelore Hamerlinck, Bruno Verhasselt
Audacity	EPI_ISL_3868717	Lab voor klinische biologie	Lab voor klinische biologie	Danish Covid-19 Genome Consortium
Audacity	EPI_ISL_2838217	MolekylÃ¦r Medicinsk Afdeling, Aarhus University Hospital, Aarhus, Denmark	Statens Serum Institut Bioinformatics and Microbial Genomics	Hege Vangstein Aamot, Alexander Hesselberg LÃ¸vestad
Audacity	EPI_ISL_2886080	Dept. of Microbiology and Infection Control, Akershus University Hospital HF	Dept. of Microbiology and Infection Control, Akershus University Hospital HF	Stefan Neuenschwander, Christian Baumann, Miguel A Terrazos Miani, Cora SÃƒÂ¤gesser, Pascal Bittel, Peter Keller, Franziska Suter-Riniker, Stephen L Leib, Alban Ramette
Audacity	EPI_ISL_2840483	Institute for Infectious Diseases	Institute for Infectious Diseases	Gwladys SEVRIN
Audacity	EPI_ISL_2893761	LABOSUD	GenBio	Pantxika Bellecave , Laurent Busson , Valentine Lesourd-Aubert , AgnÃ¨s Georges-Walryck , Marie-Edith Lafon
Audacity	EPI_ISL_10733786	Centre Hospitalier Universitaire (CHU) de Bordeaux	Centre Hospitalier Universitaire (CHU) de Bordeaux	Maximilian Damagnez; Alexander Dilthey; Patrick Finzer; Katrin Hoffmann; Torsten Houwaart; Lisanna HÃ¼lse; Malte Kohns Vasconcelos; Nadine LÃ¼bke; Jessica Nicolai; Klaus Pfeffer; Daniel Strelow; JÃ¶rg Timm; Andreas Walker; Tobias Wienemann; Rainer Zotz
Audacity	EPI_ISL_3116610	ZOTZ KLIMAS MVZ DÃ¼sseldorf-Centrum GbR ÃœBAG fÃ¼r Labormedizin, Genetik, Zytologie, Pathologie	Center of Medical Microbiology, Virology, and Hospital Hygiene, University of Duesseldorf	MarÃ­a de Toro, JosÃ© Manuel Azcona GutiÃ©rrez, MarÃ­a Pilar Bea Escudero, Miriam Blasco Alberdi and SeqCOVID-SPAIN consortium
Audacity	EPI_ISL_3019508	Centro de InvestigaciÃ³n BiomÃ©dica de La Rioja - Hospital San Pedro LogroÃ±o	SeqCOVID-SPAIN consortium/IBV(CSIC)	Gwladys SEVRIN
Audacity	EPI_ISL_2893721	BIOPOLE 66 (IASCB)	GenBio	Tony Wawina-Bokalanga, Bert Vanmechelen, Joan Marti-Carerras, Piet Maes
Audacity	EPI_ISL_5405395	KU Leuven, Rega Institute, Clinical and Epidemiological Virology	KU Leuven, Rega Institute, Clinical and Epidemiological Virology	Hege Vangstein Aamot, Alexander Hesselberg LÃ¸vestad
Audacity	EPI_ISL_2957238	Dept. of Microbiology and Infection Control, Akershus University Hospital HF	Dept. of Microbiology and Infection Control, Akershus University Hospital HF	Tony Wawina-Bokalanga, Bert Vanmechelen, Joan Marti-Carerras, Piet Maes
Audacity	EPI_ISL_5405378	KU Leuven, Rega Institute, Clinical and Epidemiological Virology	KU Leuven, Rega Institute, Clinical and Epidemiological Virology	Stefan Neuenschwander, Christian Baumann, Miguel A Terrazos Miani, Cora SÃƒÂ¤gesser, Pascal Bittel, Peter Keller, Franziska Suter-Riniker, Stephen L Leib, Alban Ramette
Audacity	EPI_ISL_2840490	Institute for Infectious Diseases	Institute for Infectious Diseases	Stefan Neuenschwander, Christian Baumann, Miguel A Terrazos Miani, Cora SÃƒÂ¤gesser, Pascal Bittel, Peter Keller, Franziska Suter-Riniker, Stephen L Leib, Alban Ramette
Audacity	EPI_ISL_2840489	Institute for Infectious Diseases	Institute for Infectious Diseases	Marija Janevska, Hannelore Hamerlinck, Bruno Verhasselt
Audacity	EPI_ISL_3868760	Lab voor klinische biologie	Lab voor klinische biologie	Marija Janevska, Hannelore Hamerlinck, Bruno Verhasselt
Audacity	EPI_ISL_3868457	Lab voor klinische biologie	Lab voor klinische biologie	Christophe Rodriguez, Slim Fourati, Vanessa Demontant, Guillaume Gricourt, Melissa N'Debi, Alexandre Soulier, Elisabeth Trawinski, Jean-Michel Pawlotsky
Audacity	EPI_ISL_2984200	SELAS MEDILYS	Department of Virology, Henri Mondor University Hospital, Assistance Publique HÃ´pitaux de Paris, UniversitÃ© Paris-Est CrÃ©teil, INSERM U955	Antonin Bal, Gregory Destras, Gwendolyne Burfin, Hadrien Regue, Quentin Semanas, Martine Valette, Bruno Lina, Laurence Josset
Audacity	EPI_ISL_3130454	LABORATOIRE FORTE BIO DAX	CNR Virus des Infections Respiratoires - France SUD	Maximilian Damagnez; Alexander Dilthey; Patrick Finzer; Katrin Hoffmann; Torsten Houwaart; Lisanna HÃ¼lse; Malte Kohns Vasconcelos; Nadine LÃ¼bke; Jessica Nicolai; Klaus Pfeffer; Daniel Strelow; JÃ¶rg Timm; Andreas Walker; Tobias Wienemann; Rainer Zotz
Audacity	EPI_ISL_3116660	ZOTZ KLIMAS MVZ DÃ¼sseldorf-Centrum GbR ÃœBAG fÃ¼r Labormedizin, Genetik, Zytologie, Pathologie	Center of Medical Microbiology, Virology, and Hospital Hygiene, University of Duesseldorf	BjÃ¶rn HallstrÃ¶m, Jonas BjÃ¶rkman
Audacity	EPI_ISL_3155078	Clinical Microbiology, Infection Prevention and Control	Section for Molecular Diagnostics	BjÃ¶rn HallstrÃ¶m, Jonas BjÃ¶rkman
Audacity	EPI_ISL_3155129	Clinical Microbiology, Infection Prevention and Control	Section for Molecular Diagnostics	PHE Covid Sequencing Team
Audacity	EPI_ISL_3080213	Respiratory Virus Unit, Microbiology Services Colindale, Public Health England	COVID-19 Genomics UK (COG-UK) Consortium	Jan Albert ,Tobias Allander ,Annelie Bjerkner ,Sandra Broddesson ,Robert Dyrdak ,Martin Ekman ,Lynda Eneh ,Lina Guerra Blomqvist ,Karolina Ininbergs ,Tanja Normark ,Isak Sylvin ,Zhibing Yun ,Martina Wahlund ,Valtteri Wirta
Audacity	EPI_ISL_3085450	Karolinska University Hospital Solna	Karolinska University Hospital	Maximilian Damagnez; Alexander Dilthey; Patrick Finzer; Katrin Hoffmann; Torsten Houwaart; Lisanna HÃ¼lse; Malte Kohns Vasconcelos; Nadine LÃ¼bke; Jessica Nicolai; Klaus Pfeffer; Daniel Strelow; JÃ¶rg Timm; Andreas Walker; Tobias Wienemann; Rainer Zotz
Audacity	EPI_ISL_3117465	ZOTZ KLIMAS MVZ DÃ¼sseldorf-Centrum GbR ÃœBAG fÃ¼r Labormedizin, Genetik, Zytologie, Pathologie	Center of Medical Microbiology, Virology, and Hospital Hygiene, University of Duesseldorf	Lukas Endler, Anna Schedl, Fabian Amman, Petr Triska, Matthew Thornton, Thomas Penz, Benedikt Agerer, Maelle Le Moing, Michael Schuster, Bekir Erguner, Jan Laine, Martin Senekowitsch, Christoph Bock, Andreas Bergthaler
Audacity	EPI_ISL_3123263	Austrian Agency for Health and Food Safety (AGES)	Bergthaler laboratory, CeMM Research Center for Molecular Medicine of the Austrian Academy of Sciences	Lukas Endler, Anna Schedl, Fabian Amman, Petr Triska, Matthew Thornton, Thomas Penz, Benedikt Agerer, Maelle Le Moing, Michael Schuster, Bekir Erguner, Jan Laine, Martin Senekowitsch, Christoph Bock, Andreas Bergthaler
Audacity	EPI_ISL_3123311	Austrian Agency for Health and Food Safety (AGES)	Bergthaler laboratory, CeMM Research Center for Molecular Medicine of the Austrian Academy of Sciences	Alexandra Jacques, GÃ©raldine Roy-Drewery, Emilie Levesque, Patrice De Monchy
Audacity	EPI_ISL_11264889	BIOGROUP - Laboratoire Metz Devant-les-Ponts	Plateau technique Metz	Maximilian Damagnez; Alexander Dilthey; Patrick Finzer; Katrin Hoffmann; Torsten Houwaart; Lisanna HÃ¼lse; Malte Kohns Vasconcelos; Nadine LÃ¼bke; Jessica Nicolai; Klaus Pfeffer; Daniel Strelow; JÃ¶rg Timm; Andreas Walker; Tobias Wienemann; Rainer Zotz
Audacity	EPI_ISL_3117466	ZOTZ KLIMAS MVZ DÃ¼sseldorf-Centrum GbR ÃœBAG fÃ¼r Labormedizin, Genetik, Zytologie, Pathologie	Center of Medical Microbiology, Virology, and Hospital Hygiene, University of Duesseldorf	Pantxika Bellecave , Laurent Busson , Valentine Lesourd-Aubert , AgnÃ¨s Georges-Walryck , Marie-Edith Lafon
Audacity	EPI_ISL_10733805	Centre Hospitalier Libourne	Centre Hospitalier Universitaire (CHU) de Bordeaux	Tony Wawina-Bokalanga, Bert Vanmechelen, Joan Marti-Carerras, Piet Maes
Audacity	EPI_ISL_5414323	KU Leuven, Rega Institute, Clinical and Epidemiological Virology	KU Leuven, Rega Institute, Clinical and Epidemiological Virology	Marija Janevska, Hannelore Hamerlinck, Bruno Verhasselt
Audacity	EPI_ISL_3868480	Lab voor klinische biologie	Lab voor klinische biologie	Alice Moisan, Fabienne De Oliveira, Marie Leoz
Audacity	EPI_ISL_5062591	Centre Hospitalier Dieppe	Centre Hospitalier Universitaire de Rouen Laboratoire de Virologie	Johan Frans, Hanne Valgaeren, Dagmar Obbels
Audacity	EPI_ISL_3233167	Imelda Ziekenhuis	Imelda Ziekenhuis	Marija Janevska, Hannelore Hamerlinck, Bruno Verhasselt
Audacity	EPI_ISL_3868497	Lab voor klinische biologie	Lab voor klinische biologie	Marija Janevska, Hannelore Hamerlinck, Bruno Verhasselt
Audacity	EPI_ISL_3868472	Lab voor klinische biologie	Lab voor klinische biologie	Antonin Bal, Gregory Destras, Gwendolyne Burfin, Hadrien Regue, Quentin Semanas, Martine Valette, Bruno Lina, Laurence Josset
Audacity	EPI_ISL_3378550	LABORATOIRE ACCOLAB SUD OUEST	CNR Virus des Infections Respiratoires - France SUD	Marija Janevska, Hannelore Hamerlinck, Bruno Verhasselt
Audacity	EPI_ISL_3868500	Lab voor klinische biologie	Lab voor klinische biologie	Danish Covid-19 Genome Consortium
Audacity	EPI_ISL_3029072	Department of Bacteria, Parasites and Fungi, Statens Serum Institut, Copenhagen, Denmark	Statens Serum Institut Bioinformatics and Microbial Genomics	Marija Janevska, Hannelore Hamerlinck, Bruno Verhasselt
Audacity	EPI_ISL_3868729	Lab voor klinische biologie	Lab voor klinische biologie	Daniel Ehrsam, Isabel StÃ¼rmer, Catharine Aquino, Joel Wirz, Weihong Qi, Hubert Rehrauer, Verena Kufner, Gabriela Ziltener, Maryam Zaheri, Stefan Schmutz, Annette AudigÃ©, Maria GrÃ¼nberg, Kevin Steiner, Jon Huder, Cyril Shah, Riccarda Capaul, Guido Bloemberg, JÃ¼rg BÃ¶ni, Michael Huber, Alexandra Trkola
Audacity	EPI_ISL_3231526	Kantonsspital Winterthur	Institute of Medical Virology	Marija Janevska, Hannelore Hamerlinck, Bruno Verhasselt
Audacity	EPI_ISL_3868491	Lab voor klinische biologie	Lab voor klinische biologie	Marija Janevska, Hannelore Hamerlinck, Bruno Verhasselt
Audacity	EPI_ISL_3868501	Lab voor klinische biologie	Lab voor klinische biologie	Marija Janevska, Hannelore Hamerlinck, Bruno Verhasselt
Audacity	EPI_ISL_3868502	Lab voor klinische biologie	Lab voor klinische biologie
Audacity	EPI_ISL_3121974	MVZ Labor Krone GbR	Robert Koch Institute	Pascale Hilbert, JÃ©rÃ©mie Gras
Audacity	EPI_ISL_3355624	CHWAPI - SITE NOTRE DAME	Institut de Pathologie et Genetique (IPG)	Danish Covid-19 Genome Consortium
Audacity	EPI_ISL_3029449	MolekylÃ¦r Medicinsk Afdeling, Aarhus University Hospital, Aarhus, Denmark	Statens Serum Institut Bioinformatics and Microbial Genomics	Marija Janevska, Hannelore Hamerlinck, Bruno Verhasselt
Audacity	EPI_ISL_3868507	Lab voor klinische biologie	Lab voor klinische biologie	Marija Janevska, Hannelore Hamerlinck, Bruno Verhasselt
Audacity	EPI_ISL_3868508	Lab voor klinische biologie	Lab voor klinische biologie	Marija Janevska, Hannelore Hamerlinck, Bruno Verhasselt
Audacity	EPI_ISL_3868520	Lab voor klinische biologie	Lab voor klinische biologie	Alexandra Jacques, GÃ©raldine Roy-Drewery, Emilie Levesque, Patrice De Monchy
Audacity	EPI_ISL_11261126	BIOGROUP - Laboratoire Val Marie	Plateau technique Metz	Pascale Hilbert, JÃ©rÃ©mie Gras
Audacity	EPI_ISL_3355623	CHWAPI - SITE NOTRE DAME	Institut de Pathologie et Genetique (IPG)	Alexandra Jacques, GÃ©raldine Roy-Drewery, Emilie Levesque, Patrice De Monchy
Audacity	EPI_ISL_11262042	BIOGROUP - Laboratoire Peltier	Plateau technique Metz	Remco Dijkman
Audacity	EPI_ISL_3492739	Royal GD	Royal GD	Alexandra Jacques, GÃ©raldine Roy-Drewery, Emilie Levesque, Patrice De Monchy
Audacity	EPI_ISL_11261132
