# Supplementary material for: Integrated genomic surveillance enables tracing of person-to-person SARS-CoV-2 transmission chains during community transmission and reveals extensive onward transmission of travel-imported infections, Germany, June to July 2021
Source: Euro Surveill. 2022 Oct 27;27(43):2101089. doi: 10.2807/1560-7917.ES.2022.27.43.2101089 (PMC9615415; doi:10.2807/1560-7917.ES.2022.27.43.2101089)
Supplement: 30300 Supplementary Table 2 [file 2101089_SupplementaryTable2.xlsx]

## Sheet: Note
Supplementary Table 2: Sample and sequencing data summary. The table summarizes sequencing data statistics, assembly quality, variant calls, and accession numbers for the samples of this study.
This supplementary material is hosted by Eurosurveillance as supporting information alongside the article “Integrated genomic surveillance enables tracing of person-to-person SARS-CoV-2 transmission chains during community transmission and reveals extensive onward transmission of travel-imported infections, Germany, June to July 2021”, on behalf of the authors, who remain responsible for the accu…

## Sheet: Tabelle1
SampleID	Cohort	SequenceObtainedFromGISAID	SamplingDate	SampleID_ContactTracing_C1	GISAIDID	Ns	nReadsNanopore	mbNanopore	FastaIDNanopore	Clade	nMutationsTotal	nSubstitutions	nAmbiguous	nDeletions	nInsertions	C40T	C64T	Ins:72:AACA	Ins:76:AAATATTATATTAG	G91T	G94T	C100T	G105T	C106T	C140T	G167A	C173T	G174T	G185T	C186T	C203T	C207A	Ins:208:T	G210T	C218T	A223G	C230T	C241T	G269A	C280T	G323A	G331A	C337T	C346T	T357A	G376T	T383C	G487A	G488A
Z4010	Surveillance Düsseldorf	0	2021-06-15		EPI_ISL_3115765	701	386666	198.28787	20210618_1038_MN35772_FAQ20648_f7c36301_barcode73.fastq	21J (Delta)	37	35	0	2	0	0	0	0	0	0	0	0	0	0	0	0	0	0	0	0	0	0	0	1	0	0	0	1	0	0	0	0	0	0	0	0	0	0	0
Z4009	Surveillance Düsseldorf	0	2021-06-15		EPI_ISL_3115764	378	765620	404.191396	20210618_1038_MN35772_FAQ20648_f7c36301_barcode02.fastq	20I (Alpha, V1)	44	39	0	5	0	0	0	0	0	0	0	0	0	0	0	0	0	0	0	0	0	0	0	0	0	0	0	1	0	0	0	0	0	0	0	0	0	0	0
Z4008	Surveillance Düsseldorf	0	2021-06-15		EPI_ISL_3115763	655	269355	146.419368	20210618_1038_MN35772_FAQ20648_f7c36301_barcode85.fastq	20I (Alpha, V1)	44	39	0	5	0	0	0	0	0	0	0	0	0	0	0	0	0	0	0	0	0	0	0	0	0	0	0	1	0	0	0	0	0	0	0	0	0	0	0
Z4006	Surveillance Düsseldorf	0	2021-06-15		EPI_ISL_3115761	121	604495	316.280141	20210618_1038_MN35772_FAQ20648_f7c36301_barcode01.fastq	20I (Alpha, V1)	43	38	0	5	0	0	0	0	0	0	0	0	0	0	0	0	0	0	0	0	0	0	0	0	0	0	0	1	0	0	0	0	0	0	0	0	0	0	0
Z4005	Surveillance Düsseldorf	0	2021-06-15		EPI_ISL_3115760	122	835824	444.111491	20210618_1038_MN35772_FAQ20648_f7c36301_barcode61.fastq	20I (Alpha, V1)	43	38	0	5	0	0	0	0	0	0	0	0	0	0	0	0	0	0	0	0	0	0	0	0	0	0	0	1	0	0	0	0	0	0	0	0	0	0	0
Z4004	Surveillance Düsseldorf	0	2021-06-15		EPI_ISL_3115759	121	816307	428.220653	20210618_1038_MN35772_FAQ20648_f7c36301_barcode13.fastq	20I (Alpha, V1)	43	38	0	5	0	0	0	0	0	0	0	0	0	0	0	0	0	0	0	0	0	0	0	0	0	0	0	1	0	0	0	0	0	0	0	0	0	0	0
Z4003	Surveillance Düsseldorf	0	2021-06-15		EPI_ISL_3115758	121	859450	451.55625	20210618_1038_MN35772_FAQ20648_f7c36301_barcode37.fastq	20I (Alpha, V1)	44	39	0	5	0	0	0	0	0	0	0	0	0	0	0	0	0	0	0	0	0	0	0	0	0	0	0	1	0	0	0	0	0	0	0	0	0	0	0
Z4002	Surveillance Düsseldorf	0	2021-06-15		EPI_ISL_3115757	121	836217	441.322431	20210618_1038_MN35772_FAQ20648_f7c36301_barcode49.fastq	20I (Alpha, V1)	43	38	0	5	0	0	0	0	0	0	0	0	0	0	0	0	0	0	0	0	0	0	0	0	0	0	0	1	0	0	0	0	0	0	0	0	0	0	0
Z4001	Surveillance Düsseldorf	0	2021-06-15		EPI_ISL_3115756	121	651785	338.383126	20210618_1038_MN35772_FAQ20648_f7c36301_barcode25.fastq	20I (Alpha, V1)	43	38	0	5	0	0	0	0	0	0	0	0	0	0	0	0	0	0	0	0	0	0	0	0	0	0	0	1	0	0	0	0	0	0	0	0	0	0	0
N1495	Surveillance Düsseldorf	0	2021-06-15		EPI_ISL_2928414	161	NA	NA	NA	20I (Alpha, V1)	38	34	0	4	0	0	0	0	0	0	0	0	0	0	0	0	0	0	0	0	0	0	0	0	0	0	0	1	0	0	0	0	0	0	0	0	0	0	0
N1490	Surveillance Düsseldorf	0	2021-06-15		EPI_ISL_2928409	89	NA	NA	NA	20I (Alpha, V1)	39	35	0	4	0	0	0	0	0	0	0	0	0	0	0	0	0	0	0	0	0	0	0	0	0	0	0	1	0	0	0	0	0	0	0	0	0	0	0
N1488	Surveillance Düsseldorf	0	2021-06-15		EPI_ISL_2928407	70	NA	NA	NA	20I (Alpha, V1)	38	34	0	4	0	0	0	0	0	0	0	0	0	0	0	0	0	0	0	0	0	0	0	0	0	0	0	1	0	0	0	0	0	0	0	0	0	0	0
N1487	Surveillance Düsseldorf	0	2021-06-15		EPI_ISL_2928406	114	NA	NA	NA	20I (Alpha, V1)	37	33	0	4	0	0	0	0	0	0	0	0	0	0	0	0	0	0	0	0	0	0	0	0	0	0	0	1	0	0	0	0	0	0	0	0	0	0	0
Z4016	Surveillance Düsseldorf	0	2021-06-17		EPI_ISL_3115776	121	773382	411.226288	20210623_1055_MN23004_FAQ20616_6f7fd063_barcode14.fastq	20I (Alpha, V1)	40	36	0	4	0	0	0	0	0	0	0	0	0	0	0	0	0	0	0	0	0	0	0	0	0	0	0	1	0	0	0	0	0	0	0	0	0	0	0
Z4011	Surveillance Düsseldorf	0	2021-06-17		EPI_ISL_3115771	121	2023594	1081.124024	20210623_1055_MN23004_FAQ20616_6f7fd063_barcode02.fastq	20I (Alpha, V1)	48	44	0	4	0	0	0	0	0	0	0	0	0	0	0	0	0	0	0	0	1	0	0	0	0	0	0	1	0	0	0	0	0	0	0	0	0	0	0
Z4018	Surveillance Düsseldorf	0	2021-06-18		EPI_ISL_3115778	845	936495	507.00615	20210623_1055_MN23004_FAQ20616_6f7fd063_barcode01.fastq	20D	40	39	0	1	0	0	0	0	0	0	0	0	0	0	0	0	0	0	0	0	0	0	0	0	0	0	0	1	0	0	0	0	0	0	0	0	0	0	0
Z4017	Surveillance Düsseldorf	0	2021-06-19		EPI_ISL_3115777	848	1211463	631.742576	20210623_1055_MN23004_FAQ20616_6f7fd063_barcode13.fastq	20D	38	37	0	1	0	0	0	0	0	0	0	0	0	0	0	0	0	0	0	0	0	0	0	0	0	0	0	1	0	0	0	0	0	0	0	0	0	0	0
Z4015	Surveillance Düsseldorf	0	2021-06-19		EPI_ISL_3115775	669	1399586	752.061459	20210623_1055_MN23004_FAQ20616_6f7fd063_barcode61.fastq	21I (Delta)	42	38	0	4	0	0	1	0	0	0	0	0	0	0	0	0	0	0	0	0	0	0	0	1	0	0	0	1	0	0	0	0	0	0	0	0	0	0	0
Z4014	Surveillance Düsseldorf	0	2021-06-19		EPI_ISL_3115774	720	290509	147.346711	20210623_1055_MN23004_FAQ20616_6f7fd063_barcode49.fastq	20I (Alpha, V1)	36	32	0	4	0	0	0	0	0	0	0	0	0	0	0	0	0	0	0	0	0	0	0	0	0	0	0	1	0	0	0	0	0	0	0	0	0	0	0
Z4013	Surveillance Düsseldorf	0	2021-06-19		EPI_ISL_3115773	121	1665204	887.804757	20210623_1055_MN23004_FAQ20616_6f7fd063_barcode25.fastq	20I (Alpha, V1)	48	44	0	4	0	0	0	0	0	0	0	0	0	0	0	0	0	0	0	0	0	0	0	0	0	0	0	1	0	0	0	0	0	0	0	0	0	0	0
Z4012	Surveillance Düsseldorf	0	2021-06-19		EPI_ISL_3115772	378	1765697	943.96911	20210623_1055_MN23004_FAQ20616_6f7fd063_barcode37.fastq	20I (Alpha, V1)	44	39	0	5	0	0	0	0	0	0	0	0	0	0	0	0	0	0	0	0	0	0	0	0	0	0	0	1	0	0	0	0	0	0	0	0	0	0	0
N1496	Surveillance Düsseldorf	0	2021-06-19		EPI_ISL_2928415	989	NA	NA	NA	21J (Delta)	41	34	0	4	3	0	0	0	0	0	0	0	0	0	0	0	0	0	0	0	0	0	0	1	0	0	0	0	0	0	0	0	0	0	0	0	0	0	0
N1497	Surveillance Düsseldorf	0	2021-06-20		EPI_ISL_2928416	98	NA	NA	NA	20I (Alpha, V1)	40	36	0	4	0	0	0	0	0	0	0	0	0	0	0	0	0	0	0	0	0	0	0	0	0	0	0	1	0	0	0	0	0	0	0	0	0	0	0
N1498	Surveillance Düsseldorf	0	2021-06-22		EPI_ISL_2928417	2559	NA	NA	NA	20I (Alpha, V1)	31	29	0	2	0	0	0	0	0	0	0	0	0	0	0	0	0	0	0	0	0	0	0	0	0	0	0	1	0	0	0	0	0	0	0	0	0	0	0
N1486	Surveillance Düsseldorf	0	2021-06-22		EPI_ISL_2928405	330	NA	NA	NA	21J (Delta)	42	39	0	3	0	0	0	0	0	0	0	0	0	0	0	0	0	1	0	0	0	0	0	1	0	0	0	1	0	0	0	0	0	0	0	0	0	0	0
N1489	Surveillance Düsseldorf	0	2021-06-23		EPI_ISL_2928408	485	NA	NA	NA	21J (Delta)	39	36	0	3	0	0	0	0	0	0	0	0	0	0	0	0	0	0	0	0	0	0	0	1	0	0	0	1	0	0	0	0	0	0	0	0	0	0	0
N1499	Surveillance Düsseldorf	0	2021-06-24		EPI_ISL_2928418	715	NA	NA	NA	20I (Alpha, V1)	39	35	0	4	0	0	0	0	0	0	0	0	0	0	0	0	0	0	0	0	0	0	0	0	0	0	0	1	0	0	0	0	0	0	0	0	0	0	0
Z4022	Surveillance Düsseldorf	0	2021-06-28		EPI_ISL_3115781	1720	42371	22.992597	20210630_1026_MN23004_AGB671_c5ba4922_barcode13.fastq	21I (Delta)	31	29	0	2	0	0	0	0	0	0	0	0	0	0	0	0	0	0	0	0	0	0	0	0	0	0	0	0	0	0	0	0	0	0	0	0	0	0	0
Z4021	Surveillance Düsseldorf	0	2021-06-28		EPI_ISL_3115780	2868	22700	12.252111	20210630_1026_MN23004_AGB671_c5ba4922_barcode25.fastq	21I (Delta)	29	26	0	3	0	0	0	0	0	0	0	0	0	0	0	0	0	0	0	0	0	0	0	0	0	0	0	0	0	0	0	0	0	0	0	0	0	0	0
Z4020	Surveillance Düsseldorf	0	2021-06-28			7230	NA	NA	NA	21J (Delta)	31	29	0	2	0	0	0	0	0	0	0	0	0	0	0	0	0	0	0	0	0	0	0	1	0	0	0	1	0	0	0	0	0	0	0	0	0	0	0
Z4019	Surveillance Düsseldorf	0	2021-06-28		EPI_ISL_3115779	1505	21644	12.094909	20210630_1026_MN23004_AGB671_c5ba4922_barcode49.fastq	20I (Alpha, V1)	47	43	0	4	0	0	0	0	0	0	0	0	0	0	0	0	0	0	0	0	1	0	0	0	0	0	0	1	0	0	0	0	0	0	0	0	0	0	0
Z4058	Surveillance Düsseldorf	0	2021-06-29		EPI_ISL_3115807	633	288547	149.615911	20210702_1049_MN36487_FAQ20484_c540023f_barcode17.fastq	20D	38	37	0	1	0	0	0	0	0	0	0	0	0	0	0	0	0	0	0	0	0	0	0	0	0	0	0	1	0	0	0	0	0	0	0	0	0	0	0
Z4057	Surveillance Düsseldorf	0	2021-06-29		EPI_ISL_3115806	395	1002378	514.203404	20210702_1049_MN36487_FAQ20484_c540023f_barcode88.fastq	20D	38	37	0	1	0	0	0	0	0	0	0	0	0	0	0	0	0	0	0	0	0	0	0	0	0	0	0	1	0	0	0	0	0	0	0	0	0	0	0
Z4056	Surveillance Düsseldorf	0	2021-06-29		EPI_ISL_3115805	121	295120	156.370175	20210702_1049_MN36487_FAQ20484_c540023f_barcode05.fastq	20I (Alpha, V1)	49	45	0	4	0	0	0	0	0	0	0	0	0	0	0	0	0	0	0	0	1	0	0	0	0	0	0	1	0	0	0	0	0	0	0	0	0	0	0
Z4055	Surveillance Düsseldorf	0	2021-06-29		EPI_ISL_3115804	1202	134060	65.13772	20210702_1049_MN36487_FAQ20484_c540023f_barcode29.fastq	21J (Delta)	40	37	0	3	0	0	0	0	0	0	0	0	0	0	0	0	0	0	0	0	0	0	0	1	0	0	0	1	0	0	0	0	0	0	0	0	0	0	0
Z4054	Surveillance Düsseldorf	0	2021-06-29		EPI_ISL_3115803	1202	268210	131.594987	20210702_1049_MN36487_FAQ20484_c540023f_barcode41.fastq	21J (Delta)	37	35	0	2	0	0	0	0	0	0	0	0	0	0	0	0	0	0	0	0	0	0	0	1	0	0	0	1	0	0	0	0	0	0	0	0	0	0	0
Z4053	Surveillance Düsseldorf	0	2021-06-29		EPI_ISL_3115802	395	697710	356.26239	20210702_1049_MN36487_FAQ20484_c540023f_barcode77.fastq	21J (Delta)	38	35	0	3	0	0	0	0	0	0	0	0	0	0	0	0	0	0	0	0	0	0	0	1	0	0	0	1	0	0	0	0	0	0	0	0	0	0	0
Z4052	Surveillance Düsseldorf	0	2021-06-29		EPI_ISL_3115801	690	631311	318.97863	20210702_1049_MN36487_FAQ20484_c540023f_barcode53.fastq	21J (Delta)	40	37	0	3	0	0	0	0	0	0	0	0	0	0	0	0	0	0	0	0	0	0	0	1	0	0	0	1	0	0	0	0	0	0	0	0	0	0	0
Z4051	Surveillance Düsseldorf	0	2021-06-29		EPI_ISL_3115800	690	718365	366.741135	20210702_1049_MN36487_FAQ20484_c540023f_barcode65.fastq	21J (Delta)	38	35	0	3	0	0	0	0	0	0	0	0	0	0	0	0	0	0	0	0	0	0	0	1	0	0	0	1	0	0	0	0	0	0	0	0	0	0	0
Z4069	Surveillance Düsseldorf	0	2021-06-30		EPI_ISL_3116599	404	337840	176.595135	20210705_1054_MN36487_FAQ18227_cf5a8c0a_barcode14.fastq	20I (Alpha, V1)	42	38	0	4	0	0	0	0	0	0	0	0	0	1	0	0	0	0	0	0	0	0	0	0	0	0	0	1	0	0	0	0	0	0	0	0	0	0	0
Z4068	Surveillance Düsseldorf	0	2021-06-30		EPI_ISL_3116597	395	463267	246.474782	20210705_1054_MN36487_FAQ18227_cf5a8c0a_barcode26.fastq	21A (Delta)	41	38	0	3	0	0	0	0	0	0	0	0	0	0	0	0	0	0	0	0	0	0	0	1	0	0	0	1	0	0	0	0	0	0	0	0	0	0	0
Z4067	Surveillance Düsseldorf	0	2021-06-30		EPI_ISL_3115816	691	398951	210.011042	20210705_1054_MN36487_FAQ18227_cf5a8c0a_barcode02.fastq	21J (Delta)	40	36	0	4	0	0	0	0	0	0	0	0	0	0	0	0	0	0	0	0	0	0	0	1	0	0	0	1	0	0	0	0	0	0	0	0	0	0	0
Z4066	Surveillance Düsseldorf	0	2021-06-30		EPI_ISL_3115815	646	273094	141.829388	20210705_1054_MN36487_FAQ18227_cf5a8c0a_barcode73.fastq	21A (Delta)	39	36	0	3	0	0	0	0	0	0	0	0	0	0	0	0	0	0	0	0	0	0	0	1	0	0	0	1	0	0	0	0	0	0	0	0	0	0	0
Z4065	Surveillance Düsseldorf	0	2021-06-30		EPI_ISL_3115814	690	234897	122.835723	20210705_1054_MN36487_FAQ18227_cf5a8c0a_barcode85.fastq	21J (Delta)	39	36	0	3	0	0	0	0	0	0	0	0	0	0	0	0	0	0	0	0	0	0	0	1	0	0	0	1	0	0	0	0	0	0	0	0	0	0	0
Z4064	Surveillance Düsseldorf	0	2021-06-30		EPI_ISL_3115813	690	382915	203.332441	20210705_1054_MN36487_FAQ18227_cf5a8c0a_barcode61.fastq	21J (Delta)	38	35	0	3	0	0	0	0	0	0	0	0	0	0	0	0	0	0	0	0	0	0	0	1	0	0	0	1	0	0	0	0	0	0	0	0	0	0	0
Z4063	Surveillance Düsseldorf	0	2021-06-30		EPI_ISL_3115812	121	355162	190.386388	20210705_1054_MN36487_FAQ18227_cf5a8c0a_barcode49.fastq	20I (Alpha, V1)	49	45	0	4	0	0	0	0	0	0	0	0	0	0	0	0	0	0	0	0	1	0	0	0	0	0	0	1	0	0	0	0	0	0	0	0	0	0	0
Z4062	Surveillance Düsseldorf	0	2021-06-30		EPI_ISL_3115811	121	357287	186.644801	20210705_1054_MN36487_FAQ18227_cf5a8c0a_barcode37.fastq	20I (Alpha, V1)	49	45	0	4	0	0	0	0	0	0	0	0	0	0	0	0	0	0	0	0	1	0	0	0	0	0	0	1	0	0	0	0	0	0	0	0	0	0	0
Z4061	Surveillance Düsseldorf	0	2021-06-30		EPI_ISL_3115810	1202	81178	41.939326	20210705_1054_MN36487_FAQ18227_cf5a8c0a_barcode01.fastq	21J (Delta)	36	34	0	2	0	0	0	0	0	0	0	0	0	0	0	0	0	0	0	0	0	0	0	1	0	0	0	1	0	0	0	0	0	0	0	0	0	0	0
Z4060	Surveillance Düsseldorf	0	2021-06-30		EPI_ISL_3115809	990	202314	106.107233	20210705_1054_MN36487_FAQ18227_cf5a8c0a_barcode13.fastq	21J (Delta)	36	34	0	2	0	0	0	0	0	0	0	0	0	0	0	0	0	0	0	0	0	0	0	1	0	0	0	1	0	0	0	0	0	0	0	0	0	0	0
Z4059	Surveillance Düsseldorf	0	2021-06-30		EPI_ISL_3115808	371	326700	173.823129	20210705_1054_MN36487_FAQ18227_cf5a8c0a_barcode25.fastq	20I (Alpha, V1)	51	47	0	4	0	0	0	0	0	0	0	0	0	0	0	0	0	0	0	0	1	0	0	0	0	0	0	1	0	0	0	0	0	0	0	0	0	0	0
Z4083	Surveillance Düsseldorf	0	2021-07-01		EPI_ISL_3116618	1483	165338	89.018419	20210706_1030_MN23004_FAQ20610_6048d549_barcode85.fastq	21J (Delta)	41	38	0	3	0	0	0	0	0	0	0	0	0	0	0	0	0	0	0	0	0	0	0	1	0	0	0	1	0	0	0	0	0	0	0	0	0	0	0
Z4082	Surveillance Düsseldorf	0	2021-07-01		EPI_ISL_3116616	1343	121126	64.691519	20210706_1030_MN23004_FAQ20610_6048d549_barcode14.fastq	20D	37	36	0	1	0	0	0	0	0	0	0	0	0	0	0	0	0	0	0	0	0	0	0	0	0	0	0	1	0	0	0	0	0	0	0	0	0	0	0
Z4074	Surveillance Düsseldorf	0	2021-07-01		EPI_ISL_3116606	1202	152885	78.678262	20210706_1030_MN23004_FAQ20610_6048d549_barcode37.fastq	21J (Delta)	36	34	0	2	0	0	0	0	0	0	0	0	0	0	0	0	0	0	0	0	0	0	0	1	0	0	0	1	0	0	0	0	0	0	0	0	0	0	0
Z4073	Surveillance Düsseldorf	0	2021-07-01		EPI_ISL_3116605	1791	166966	87.035947	20210706_1030_MN23004_FAQ20610_6048d549_barcode49.fastq	21J (Delta)	38	35	0	3	0	0	0	0	0	0	0	0	0	0	0	0	0	0	0	0	0	0	0	1	0	0	0	1	0	0	0	0	0	0	0	0	0	0	0
Z4072	Surveillance Düsseldorf	0	2021-07-01		EPI_ISL_3116603	1271	153938	82.610533	20210706_1030_MN23004_FAQ20610_6048d549_barcode26.fastq	21J (Delta)	38	36	0	2	0	0	0	0	0	0	0	0	0	0	0	0	0	0	0	0	0	0	0	1	0	0	0	1	0	0	0	0	0	0	0	0	0	0	0
Z4071	Surveillance Düsseldorf	0	2021-07-01		EPI_ISL_3116602	1273	248316	133.486713	20210706_1030_MN23004_FAQ20610_6048d549_barcode50.fastq	21J (Delta)	38	36	0	2	0	0	0	0	0	0	0	0	0	0	0	0	0	0	0	0	0	0	0	1	0	0	0	1	0	0	0	0	0	0	0	0	0	0	0
Z4070	Surveillance Düsseldorf	0	2021-07-01		EPI_ISL_3116600	992	228830	131.038873	20210706_1030_MN23004_FAQ20610_6048d549_barcode74.fastq	21J (Delta)	39	37	0	2	0	0	0	0	0	0	0	0	0	0	0	0	0	0	0	0	0	0	0	1	0	0	0	1	0	0	0	0	0	0	0	0	0	0	0
Z4081	Surveillance Düsseldorf	0	2021-07-02		EPI_ISL_3116615	1460	115390	60.045607	20210706_1030_MN23004_FAQ20610_6048d549_barcode13.fastq	20I (Alpha, V1)	35	31	0	4	0	0	0	0	0	0	0	0	0	0	0	0	0	0	0	0	0	0	0	0	0	0	0	1	0	0	0	0	0	0	0	0	0	0	0
Z4080	Surveillance Düsseldorf	0	2021-07-02		EPI_ISL_3116613	333	174842	93.160975	20210706_1030_MN23004_FAQ20610_6048d549_barcode73.fastq	20I (Alpha, V1)	38	34	0	4	0	0	0	0	0	0	0	0	0	0	0	0	0	0	0	0	0	0	0	0	0	0	0	1	0	0	0	0	0	0	0	0	0	0	0
Z4079	Surveillance Düsseldorf	0	2021-07-02		EPI_ISL_3116612	606	199842	107.144872	20210706_1030_MN23004_FAQ20610_6048d549_barcode38.fastq	20H (Beta, V2)	30	28	0	2	0	0	0	0	0	0	0	0	0	0	0	0	0	1	0	0	0	0	0	0	0	0	0	1	0	0	0	0	0	0	0	0	0	0	0
Z4078	Surveillance Düsseldorf	0	2021-07-02			6620	NA	NA	NA	21J (Delta)	30	28	0	2	0	0	0	0	0	0	0	0	0	0	0	0	0	0	0	0	0	0	0	1	0	0	0	1	0	0	0	0	0	0	0	0	0	0	0
Z4077	Surveillance Düsseldorf	0	2021-07-02		EPI_ISL_3116610	1202	129288	70.019896	20210706_1030_MN23004_FAQ20610_6048d549_barcode02.fastq	21J (Delta)	36	34	0	2	0	0	0	0	0	0	0	0	0	0	0	0	0	0	0	0	0	0	0	1	0	0	0	1	0	0	0	0	0	0	0	0	0	0	0
Z4076	Surveillance Düsseldorf	0	2021-07-02		EPI_ISL_3116609	1453	126085	65.226765	20210706_1030_MN23004_FAQ20610_6048d549_barcode25.fastq	21J (Delta)	37	34	0	3	0	0	0	0	0	0	0	0	0	0	0	0	0	0	0	0	0	0	0	1	0	0	0	1	0	0	0	0	0	0	0	0	0	0	0
Z4075	Surveillance Düsseldorf	0	2021-07-02		EPI_ISL_3116608	1483	180848	94.216647	20210706_1030_MN23004_FAQ20610_6048d549_barcode61.fastq	21J (Delta)	37	35	0	2	0	0	0	0	0	0	0	0	0	0	0	0	0	0	0	0	0	0	0	1	0	0	0	1	0	0	0	0	0	0	0	0	0	0	0
Z4084	Surveillance Düsseldorf	0	2021-07-03		EPI_ISL_3116619	990	233816	124.137598	20210706_1030_MN23004_FAQ20610_6048d549_barcode62.fastq	21J (Delta)	40	38	0	2	0	0	0	0	0	0	0	0	0	0	0	0	0	0	0	0	0	0	0	1	0	0	0	1	0	0	0	0	0	0	0	0	0	0	0
Z4116	Surveillance Düsseldorf	0	2021-07-05	NA	EPI_ISL_3116653	1157	69833	35.131806	20210709_1027_MN36487_FAQ20473_ffabd4ac_barcode11.fastq	21J (Delta)	39	37	0	2	0	0	0	0	0	0	0	0	0	0	0	0	0	1	0	0	0	0	0	1	0	0	0	1	0	0	0	0	0	0	0	0	0	0	0
Z4115	Surveillance Düsseldorf	0	2021-07-05		EPI_ISL_3116651	1021	123192	62.47632	20210709_1027_MN36487_FAQ20473_ffabd4ac_barcode95.fastq	20I (Alpha, V1)	40	35	0	5	0	0	0	0	0	0	0	0	0	0	0	0	0	0	0	0	0	0	0	0	0	0	0	1	0	0	0	0	0	0	0	0	0	0	0
Z4106	Surveillance Düsseldorf	0	2021-07-05		EPI_ISL_3116638	694	373180	191.090387	20210708_1009_MN23004_FAQ19789_50fac197_barcode01.fastq	21J (Delta)	37	34	0	3	0	0	0	0	0	0	0	0	0	0	0	0	0	0	0	0	0	0	0	1	0	0	0	1	0	0	0	0	0	0	0	0	0	0	0
Z4105	Surveillance Düsseldorf	0	2021-07-05		EPI_ISL_3116636	1013	235378	117.774394	20210708_1009_MN23004_FAQ19789_50fac197_barcode13.fastq	21J (Delta)	37	35	0	2	0	0	0	0	0	0	0	0	0	0	0	0	0	0	0	0	0	0	0	1	0	0	0	1	0	0	0	0	0	0	0	0	0	0	0
Z4144	Surveillance Düsseldorf	0	2021-07-06		EPI_ISL_3117463	1313	107655	54.283079	20210709_1027_MN36487_FAQ20473_ffabd4ac_barcode59.fastq	21J (Delta)	33	31	0	2	0	0	0	0	0	0	0	0	0	0	0	0	0	0	0	0	0	0	0	1	0	0	0	1	0	0	0	0	0	0	0	0	0	0	0
Z4143	Surveillance Düsseldorf	0	2021-07-06		EPI_ISL_3117462	396	44725	22.462646	20210709_1027_MN36487_FAQ20473_ffabd4ac_barcode94.fastq	21J (Delta)	37	34	0	3	0	0	0	0	0	0	0	0	0	0	0	0	0	0	0	0	0	0	0	1	0	0	0	1	0	0	0	0	0	0	0	0	0	0	0
Z4142	Surveillance Düsseldorf	0	2021-07-06		EPI_ISL_3117461	899	337294	173.641068	20210709_1027_MN36487_FAQ20473_ffabd4ac_barcode35.fastq	20J (Gamma, V3)	36	35	0	1	0	0	0	0	0	0	0	0	0	0	0	0	0	0	0	0	0	0	0	0	0	0	0	1	0	0	0	0	0	0	0	0	0	0	0
Z4141	Surveillance Düsseldorf	0	2021-07-06		EPI_ISL_3117460	1313	245195	124.661168	20210709_1027_MN36487_FAQ20473_ffabd4ac_barcode83.fastq	21J (Delta)	33	31	0	2	0	0	0	0	0	0	0	0	0	0	0	0	0	0	0	0	0	0	0	1	0	0	0	1	0	0	0	0	0	0	0	0	0	0	0
Z4140	Surveillance Düsseldorf	0	2021-07-06	KP5_1	EPI_ISL_3117459	1451	48871	24.271514	20210709_1027_MN36487_FAQ20473_ffabd4ac_barcode36.fastq	21J (Delta)	40	38	0	2	0	0	0	0	0	0	0	0	0	0	0	0	0	1	0	0	0	0	0	1	0	0	0	1	0	0	0	0	0	0	0	0	0	0	0
Z4139	Surveillance Düsseldorf	0	2021-07-06		EPI_ISL_3117458	2755	26803	13.258169	20210709_1027_MN36487_FAQ20473_ffabd4ac_barcode48.fastq	21J (Delta)	34	32	0	2	0	0	0	0	0	0	0	0	0	0	0	0	0	0	0	0	0	0	0	1	0	0	0	1	0	0	0	0	0	0	0	0	0	0	0
Z4122	Surveillance Düsseldorf	0	2021-07-06		EPI_ISL_3116660	1608	41591	20.892825	20210709_1027_MN36487_FAQ20473_ffabd4ac_barcode12.fastq	21J (Delta)	33	31	0	2	0	0	0	0	0	0	0	0	0	0	0	0	0	0	0	0	0	0	0	1	0	0	0	1	0	0	0	0	0	0	0	0	0	0	0
Z4121	Surveillance Düsseldorf	0	2021-07-06			3381	15431	7.563327	20210709_1027_MN36487_FAQ20473_ffabd4ac_barcode24.fastq	21J (Delta)	33	31	0	2	0	0	0	0	0	0	0	0	0	0	0	0	0	0	0	0	0	0	0	1	0	0	0	1	0	0	0	0	0	0	0	0	0	0	0
Z4120	Surveillance Düsseldorf	0	2021-07-06		EPI_ISL_3116659	1437	264004	134.821176	20210709_1027_MN36487_FAQ20473_ffabd4ac_barcode71.fastq	21J (Delta)	38	36	0	2	0	0	0	0	0	0	0	0	0	0	0	0	0	0	0	0	0	0	0	1	0	0	0	1	0	0	0	0	0	0	0	0	0	0	0
Z4119	Surveillance Düsseldorf	0	2021-07-06		EPI_ISL_3116657	1754	214764	109.826714	20210709_1027_MN36487_FAQ20473_ffabd4ac_barcode23.fastq	21J (Delta)	40	39	0	1	0	0	0	0	0	0	0	0	0	0	0	0	0	0	0	0	0	0	0	1	0	0	0	1	0	0	0	0	0	0	0	0	0	0	0
Z4118	Surveillance Düsseldorf	0	2021-07-06		EPI_ISL_3116656	907	430500	220.188757	20210709_1027_MN36487_FAQ20473_ffabd4ac_barcode47.fastq	21J (Delta)	38	35	0	3	0	0	0	0	0	0	0	0	0	0	0	0	0	0	0	0	0	0	0	1	0	0	0	1	0	0	0	0	0	0	0	0	0	0	0
Z4117	Surveillance Düsseldorf	0	2021-07-06	KP9	EPI_ISL_3116654	1451	76242	38.591753	20210709_1027_MN36487_FAQ20473_ffabd4ac_barcode82.fastq	21J (Delta)	40	38	0	2	0	0	0	0	0	0	0	0	0	0	0	0	0	1	0	0	0	0	0	1	0	0	0	1	0	0	0	0	0	0	0	0	0	0	0
N1513	Surveillance Düsseldorf	0	2021-07-06		EPI_ISL_2993649	224	NA	NA	NA	21J (Delta)	42	39	0	3	0	0	0	0	0	0	0	0	0	0	0	0	0	0	0	0	0	0	0	1	0	0	0	1	0	0	0	0	0	0	0	0	0	0	0
N1508	Surveillance Düsseldorf	0	2021-07-06		EPI_ISL_2993644	193	NA	NA	NA	21J (Delta)	43	40	0	3	0	0	0	0	0	0	0	0	0	0	0	0	0	0	0	0	0	0	0	1	0	0	0	1	0	0	0	0	0	0	0	0	0	0	0
N1507	Surveillance Düsseldorf	0	2021-07-06		EPI_ISL_2993643	84	NA	NA	NA	21J (Delta)	38	35	0	3	0	0	0	0	0	0	0	0	0	0	0	0	0	0	0	0	0	0	0	1	0	0	0	1	0	0	0	0	0	0	0	0	0	0	0
Z4124	Surveillance Düsseldorf	0	2021-07-07	KP5_3	EPI_ISL_3117447	1156	49093	24.580569	20210709_1027_MN36487_FAQ20473_ffabd4ac_barcode60.fastq	21J (Delta)	40	38	0	2	0	0	0	0	0	0	0	0	0	0	0	0	0	1	0	0	0	0	0	1	0	0	0	1	0	0	0	0	0	0	0	0	0	0	0
Z4123	Surveillance Düsseldorf	0	2021-07-07		EPI_ISL_3117446	1030	25894	12.875689	20210709_1027_MN36487_FAQ20473_ffabd4ac_barcode72.fastq	20I (Alpha, V1)	34	30	0	4	0	0	0	0	0	0	0	0	0	0	0	0	0	0	0	0	0	0	0	0	0	0	0	1	0	0	0	0	0	0	0	0	0	0	0
N1511	Surveillance Düsseldorf	0	2021-07-07		EPI_ISL_2993647	106	NA	NA	NA	21I (Delta)	40	36	0	4	0	0	1	0	0	0	0	0	0	0	0	0	0	0	0	0	0	0	0	1	0	0	0	1	0	0	0	0	0	0	0	0	0	0	0
N1510	Surveillance Düsseldorf	0	2021-07-07		EPI_ISL_2993646	109	NA	NA	NA	21I (Delta)	40	37	0	3	0	0	0	0	0	0	0	0	0	0	0	0	0	0	0	0	0	0	0	1	0	0	0	1	0	0	0	0	0	0	0	0	0	0	0
N1502	Surveillance Düsseldorf	0	2021-07-07		EPI_ISL_2993638	93	NA	NA	NA	21J (Delta)	39	36	0	3	0	0	0	0	0	0	0	0	0	0	0	0	0	0	0	0	0	0	0	1	0	0	0	1	0	0	0	0	0	0	0	0	0	0	0
N1501	Surveillance Düsseldorf	0	2021-07-07	KP1_4	EPI_ISL_2993637	127	NA	NA	NA	21J (Delta)	43	40	0	3	0	0	0	0	0	0	0	0	0	0	0	0	0	1	0	0	0	0	0	1	0	0	0	1	0	0	0	0	0	0	0	0	0	0	0
Z4189	Surveillance Düsseldorf	0	2021-07-08		EPI_ISL_3117498	1867	52096	26.978286	20210713_1102_MN36487_FAQ21832_cbe4a30f_barcode59.fastq	20J (Gamma, V3)	29	28	0	1	0	0	0	0	0	0	0	0	0	0	0	0	0	0	0	0	0	0	0	0	0	0	0	1	0	0	0	0	0	0	0	0	0	0	0
Z4187	Surveillance Düsseldorf	0	2021-07-08		EPI_ISL_3117496	2783	22610	11.995099	20210713_1102_MN36487_FAQ21832_cbe4a30f_barcode35.fastq	21J (Delta)	32	30	0	2	0	0	0	0	0	0	0	0	0	0	0	0	0	0	0	0	0	0	0	1	0	0	0	1	0	0	0	0	0	0	0	0	0	0	0
Z4145	Surveillance Düsseldorf	0	2021-07-08		EPI_ISL_3117465	1203	44319	23.585868	20210713_1102_MN36487_FAQ21832_cbe4a30f_barcode47.fastq	21J (Delta)	36	34	0	2	0	0	0	0	0	0	0	0	0	0	0	0	0	0	0	0	0	0	0	1	0	0	0	1	0	0	0	0	0	0	0	0	0	0	0
Z4107	Surveillance Düsseldorf	0	2021-07-08	KP1	EPI_ISL_3116639	1605	98544	50.018936	20210709_1027_MN36487_FAQ20473_ffabd4ac_barcode70.fastq	21J (Delta)	39	37	0	2	0	0	0	0	0	0	0	0	0	0	0	0	0	1	0	0	0	0	0	1	0	0	0	1	0	0	0	0	0	0	0	0	0	0	0
N1521	Surveillance Düsseldorf	0	2021-07-08		EPI_ISL_2993657	73	NA	NA	NA	21J (Delta)	39	36	0	3	0	0	0	0	0	0	0	0	0	0	0	0	0	0	0	0	0	0	0	1	0	0	0	1	0	0	0	0	0	0	0	0	0	0	0
N1520	Surveillance Düsseldorf	0	2021-07-08		EPI_ISL_2993656	95	NA	NA	NA	21J (Delta)	39	36	0	3	0	0	0	0	0	0	0	0	0	0	0	0	0	0	0	0	0	0	0	1	0	0	0	1	0	0	0	0	0	0	0	0	0	0	0
N1519	Surveillance Düsseldorf	0	2021-07-08		EPI_ISL_2993655	999	NA	NA	NA	21J (Delta)	29	29	0	0	0	0	0	0	0	0	0	0	0	0	0	0	0	0	0	0	0	0	0	1	0	0	0	0	0	0	0	0	0	0	0	0	0	0	0
N1515	Surveillance Düsseldorf	0	2021-07-08	KP1_5	EPI_ISL_2993651	508	NA	NA	NA	21J (Delta)	45	39	0	3	3	0	0	0	0	0	0	0	0	0	0	0	0	1	0	0	0	0	0	1	0	0	0	1	0	0	0	0	0	0	0	0	0	0	0
N1514	Surveillance Düsseldorf	0	2021-07-08		EPI_ISL_2993650	73	NA	NA	NA	20I (Alpha, V1)	44	40	0	4	0	0	0	0	0	0	0	0	0	0	0	0	0	0	0	0	0	0	0	0	0	0	0	1	0	0	0	0	0	0	0	0	0	0	0
N1500	Surveillance Düsseldorf	0	2021-07-08		EPI_ISL_2993636	499	NA	NA	NA	21I (Delta)	32	29	0	3	0	1	0	0	0	0	0	0	0	0	0	0	0	0	0	0	0	0	0	1	0	1	0	0	0	0	0	0	0	0	0	0	0	0	0
Z4188	Surveillance Düsseldorf	0	2021-07-09	NA	EPI_ISL_3117497	1605	60508	31.955607	20210713_1102_MN36487_FAQ21832_cbe4a30f_barcode43.fastq	21J (Delta)	39	37	0	2	0	0	0	0	0	0	0	0	0	0	0	0	0	1	0	0	0	0	0	1	0	0	0	1	0	0	0	0	0	0	0	0	0	0	0
Z4186	Surveillance Düsseldorf	0	2021-07-09			4993	14897	7.632596	20210713_1102_MN36487_FAQ21832_cbe4a30f_barcode82.fastq	21J (Delta)	35	33	0	2	0	0	0	0	0	0	0	0	0	0	0	0	0	1	0	0	0	0	0	1	0	0	0	1	0	0	0	0	0	0	0	0	0	0	0
Z4185	Surveillance Düsseldorf	0	2021-07-09		EPI_ISL_3117495	1356	26860	14.294665	20210713_1102_MN36487_FAQ21832_cbe4a30f_barcode11.fastq	21J (Delta)	36	34	0	2	0	0	0	0	0	0	0	0	0	0	0	0	0	0	0	0	0	0	0	1	0	0	0	1	0	0	0	0	0	0	0	0	0	0	0
Z4184	Surveillance Düsseldorf	0	2021-07-09			6919	NA	NA	NA	20I (Alpha, V1)	30	28	0	2	0	0	0	0	0	0	0	0	0	0	0	0	0	0	0	0	0	0	0	0	0	0	0	1	0	0	0	0	0	0	0	0	0	0	0
Z4183	Surveillance Düsseldorf	0	2021-07-09			5595	NA	NA	NA	20D	28	27	0	1	0	0	0	0	0	0	0	0	0	0	0	0	0	0	0	0	0	0	0	0	0	0	0	1	0	0	0	0	0	0	0	0	0	0	0
Z4182	Surveillance Düsseldorf	0	2021-07-09		EPI_ISL_3117494	1796	32279	17.417498	20210713_1102_MN36487_FAQ21832_cbe4a30f_barcode94.fastq	21J (Delta)	35	33	0	2	0	0	0	0	0	0	0	0	0	0	0	0	0	0	0	0	0	0	0	1	0	0	0	1	0	0	0	0	0	0	0	0	0	0	0
Z4181	Surveillance Düsseldorf	0	2021-07-09		EPI_ISL_3117493	1202	77525	41.066806	20210713_1102_MN36487_FAQ21832_cbe4a30f_barcode70.fastq	21J (Delta)	37	35	0	2	0	0	0	0	0	0	0	0	0	0	0	0	0	0	0	0	0	0	0	1	0	0	0	1	0	0	0	0	0	0	0	0	0	0	0
Z4180	Surveillance Düsseldorf	0	2021-07-09		EPI_ISL_3117492	2099	29548	15.814384	20210713_1102_MN36487_FAQ21832_cbe4a30f_barcode33.fastq	21J (Delta)	30	28	0	2	0	0	0	0	0	0	0	0	0	0	0	0	0	0	0	0	0	0	0	1	0	0	0	1	0	0	0	0	0	0	0	0	0	0	0
Z4179	Surveillance Düsseldorf	0	2021-07-09	NA	EPI_ISL_3117491	1856	53752	28.265113	20210713_1102_MN36487_FAQ21832_cbe4a30f_barcode57.fastq	21J (Delta)	37	35	0	2	0	0	0	0	0	0	0	0	0	0	0	0	0	1	0	0	0	0	0	1	0	0	0	1	0	0	0	0	0	0	0	0	0	0	0
Z4178	Surveillance Düsseldorf	0	2021-07-09			3968	17348	9.150124	20210713_1102_MN36487_FAQ21832_cbe4a30f_barcode09.fastq	21J (Delta)	36	34	0	2	0	0	0	0	0	0	0	0	0	0	0	0	0	0	0	0	0	0	0	0	0	0	0	0	0	0	0	0	0	0	0	0	0	0	0
Z4177	Surveillance Düsseldorf	0	2021-07-09	KP10_2	EPI_ISL_3117490	1702	48491	25.536324	20210713_1102_MN36487_FAQ21832_cbe4a30f_barcode45.fastq	21J (Delta)	39	37	0	2	0	0	0	0	0	0	0	0	0	0	0	0	0	1	0	0	0	0	0	1	0	0	0	1	0	0	0	0	0	0	0	0	0	0	0
Z4176	Surveillance Düsseldorf	0	2021-07-09	KP6	EPI_ISL_3117489	1856	52519	27.593938	20210713_1102_MN36487_FAQ21832_cbe4a30f_barcode92.fastq	21J (Delta)	37	35	0	2	0	0	0	0	0	0	0	0	0	0	0	0	0	1	0	0	0	0	0	1	0	0	0	1	0	0	0	0	0	0	0	0	0	0	0
Z4175	Surveillance Düsseldorf	0	2021-07-09		EPI_ISL_3117488	1653	42179	22.150787	20210713_1102_MN36487_FAQ21832_cbe4a30f_barcode69.fastq	21J (Delta)	37	35	0	2	0	0	0	0	0	0	0	0	0	0	0	0	0	0	0	0	0	0	0	1	0	0	0	1	0	0	0	0	0	0	0	0	0	0	0
Z4174	Surveillance Düsseldorf	0	2021-07-09	KP3	EPI_ISL_3117487	1702	55633	29.24343	20210713_1102_MN36487_FAQ21832_cbe4a30f_barcode81.fastq	21J (Delta)	38	36	0	2	0	0	0	0	0	0	0	0	0	0	0	0	0	1	0	0	0	0	0	1	0	0	0	1	0	0	0	0	0	0	0	0	0	0	0
Z4173	Surveillance Düsseldorf	0	2021-07-09	KP4	EPI_ISL_3117486	1856	44661	23.621471	20210713_1102_MN36487_FAQ21832_cbe4a30f_barcode21.fastq	21J (Delta)	37	35	0	2	0	0	0	0	0	0	0	0	0	0	0	0	0	1	0	0	0	0	0	1	0	0	0	1	0	0	0	0	0	0	0	0	0	0	0
Z4172	Surveillance Düsseldorf	0	2021-07-09		EPI_ISL_3117485	1881	32670	17.104448	20210713_1102_MN36487_FAQ21832_cbe4a30f_barcode19.fastq	21J (Delta)	37	35	0	2	0	0	0	0	0	0	0	0	0	0	0	0	0	0	0	0	0	0	0	1	0	0	0	1	0	0	0	0	0	0	0	0	0	0	0
Z4171	Surveillance Düsseldorf	0	2021-07-09		EPI_ISL_3117484	1356	56690	29.893186	20210713_1102_MN36487_FAQ21832_cbe4a30f_barcode31.fastq	21J (Delta)	37	35	0	2	0	0	0	0	0	0	0	0	0	0	0	0	0	0	0	0	0	0	0	1	0	0	0	1	0	0	0	0	0	0	0	0	0	0	0
Z4170	Surveillance Düsseldorf	0	2021-07-09		EPI_ISL_3117483	1734	67704	35.790364	20210713_1102_MN36487_FAQ21832_cbe4a30f_barcode46.fastq	21J (Delta)	41	39	0	2	0	0	0	0	0	0	0	0	0	0	0	0	0	1	0	0	0	0	0	1	0	0	0	1	0	0	0	0	0	0	0	0	0	0	0
Z4169	Surveillance Düsseldorf	0	2021-07-09		EPI_ISL_3117482	1752	54050	28.604692	20210713_1102_MN36487_FAQ21832_cbe4a30f_barcode34.fastq	21I (Delta)	34	32	0	2	0	0	0	0	0	0	0	0	0	0	0	0	0	0	0	0	0	0	0	1	0	0	0	1	0	0	0	0	0	0	0	0	0	0	0
Z4168	Surveillance Düsseldorf	0	2021-07-09			5612	NA	NA	NA	21J (Delta)	28	25	0	3	0	0	0	0	0	0	0	0	0	0	0	0	0	0	0	0	0	0	0	1	0	0	0	1	0	0	0	0	0	0	0	0	0	0	0
Z4167	Surveillance Düsseldorf	0	2021-07-09			3905	28516	15.189494	20210713_1102_MN36487_FAQ21832_cbe4a30f_barcode10.fastq	20C	36	33	0	3	0	0	0	0	0	0	0	0	0	0	0	0	0	0	0	0	0	0	0	0	0	0	0	1	0	0	0	0	0	0	0	0	0	0	0
Z4166	Surveillance Düsseldorf	0	2021-07-09			3055	33428	17.553671	20210713_1102_MN36487_FAQ21832_cbe4a30f_barcode93.fastq	21J (Delta)	35	33	0	2	0	0	0	0	0	0	0	0	0	0	0	0	0	0	0	0	0	0	0	1	0	0	0	1	0	0	0	0	0	0	0	0	0	0	0
Z4165	Surveillance Düsseldorf	0	2021-07-09		EPI_ISL_3117481	1904	30052	15.735605	20210713_1102_MN36487_FAQ21832_cbe4a30f_barcode68.fastq	21J (Delta)	34	32	0	2	0	0	0	0	0	0	0	0	0	0	0	0	0	0	0	0	0	0	0	1	0	0	0	1	0	0	0	0	0	0	0	0	0	0	0
Z4164	Surveillance Düsseldorf	0	2021-07-09		EPI_ISL_3117480	1607	53584	27.894341	20210713_1102_MN36487_FAQ21832_cbe4a30f_barcode80.fastq	21J (Delta)	36	34	0	2	0	0	0	0	0	0	0	0	0	0	0	0	0	0	0	0	0	0	0	1	0	0	0	1	0	0	0	0	0	0	0	0	0	0	0
Z4163	Surveillance Düsseldorf	0	2021-07-09		EPI_ISL_3117479	1202	85892	46.061107	20210713_1102_MN36487_FAQ21832_cbe4a30f_barcode56.fastq	21J (Delta)	39	37	0	2	0	0	0	0	0	0	0	0	0	0	0	0	0	0	0	0	0	0	0	1	0	0	0	1	0	0	0	0	0	0	0	0	0	0	0
Z4162	Surveillance Düsseldorf	0	2021-07-09		EPI_ISL_3117478	1202	80764	42.779087	20210713_1102_MN36487_FAQ21832_cbe4a30f_barcode44.fastq	21J (Delta)	37	35	0	2	0	0	0	0	0	0	0	0	0	0	0	0	0	0	0	0	0	0	0	1	0	0	0	1	0	0	0	0	0	0	0	0	0	0	0
Z4161	Surveillance Düsseldorf	0	2021-07-09		EPI_ISL_3117477	2099	42419	22.378057	20210713_1102_MN36487_FAQ21832_cbe4a30f_barcode32.fastq	21J (Delta)	30	28	0	2	0	0	0	0	0	0	0	0	0	0	0	0	0	0	0	0	0	0	0	1	0	0	0	1	0	0	0	0	0	0	0	0	0	0	0
Z4160	Surveillance Düsseldorf	0	2021-07-09			4146	26654	14.207144	20210713_1102_MN36487_FAQ21832_cbe4a30f_barcode08.fastq	21J (Delta)	34	32	0	2	0	0	0	0	0	0	0	0	0	0	0	0	0	0	0	0	0	0	0	1	0	0	0	1	0	0	0	0	0	0	0	0	0	0	0
Z4159	Surveillance Düsseldorf	0	2021-07-09		EPI_ISL_3117476	1595	45727	24.516057	20210713_1102_MN36487_FAQ21832_cbe4a30f_barcode20.fastq	21A (Delta)	35	34	0	1	0	0	0	0	0	0	0	0	0	0	0	0	1	0	0	0	0	0	0	1	0	0	0	1	0	0	0	0	0	0	0	0	0	0	0
Z4158	Surveillance Düsseldorf	0	2021-07-09		EPI_ISL_3117475	1612	61996	32.77177	20210713_1102_MN36487_FAQ21832_cbe4a30f_barcode79.fastq	21I (Delta)	35	33	0	2	0	0	0	0	0	0	0	0	0	0	0	0	0	0	0	0	0	0	0	1	0	0	0	1	0	0	0	0	0	0	0	0	0	0	0
Z4157	Surveillance Düsseldorf	0	2021-07-09		EPI_ISL_3117474	2453	28030	14.779125	20210713_1102_MN36487_FAQ21832_cbe4a30f_barcode91.fastq	21I (Delta)	33	31	0	2	0	0	0	0	0	0	0	0	0	0	0	0	0	0	0	0	0	0	0	1	0	0	0	1	0	0	0	0	0	0	0	0	0	0	0
Z4156	Surveillance Düsseldorf	0	2021-07-09		EPI_ISL_3117473	2156	40453	21.0922	20210713_1102_MN36487_FAQ21832_cbe4a30f_barcode67.fastq	21I (Delta)	35	33	0	2	0	0	0	0	0	0	0	0	0	0	0	0	0	0	0	0	0	0	0	1	0	0	0	1	0	0	0	0	0	0	0	0	0	0	0
Z4155	Surveillance Düsseldorf	0	2021-07-09	KP1_7_1		3573	25377	13.096805	20210713_1102_MN36487_FAQ21832_cbe4a30f_barcode55.fastq	21J (Delta)	36	34	0	2	0	0	0	0	0	0	0	0	0	0	0	0	0	1	0	0	0	0	0	1	0	0	0	1	0	0	0	0	0	0	0	0	0	0	0
Z4154	Surveillance Düsseldorf	0	2021-07-09	KP5_2_2	EPI_ISL_3117472	1856	40166	20.95003	20210713_1102_MN36487_FAQ21832_cbe4a30f_barcode07.fastq	21J (Delta)	37	35	0	2	0	0	0	0	0	0	0	0	0	0	0	0	0	1	0	0	0	0	0	1	0	0	0	1	0	0	0	0	0	0	0	0	0	0	0
Z4153	Surveillance Düsseldorf	0	2021-07-09	KP5_2_1		6507	NA	NA	NA	21J (Delta)	27	25	0	2	0	0	0	0	0	0	0	0	0	0	0	0	0	1	0	0	0	0	0	1	0	0	0	1	0	0	0	0	0	0	0	0	0	0	0
Z4152	Surveillance Düsseldorf	0	2021-07-09	KP8	EPI_ISL_3117471	1702	86063	45.391743	20210713_1102_MN36487_FAQ21832_cbe4a30f_barcode78.fastq	21J (Delta)	38	36	0	2	0	0	0	0	0	0	0	0	0	0	0	0	0	1	0	0	0	0	0	1	0	0	0	1	0	0	0	0	0	0	0	0	0	0	0
Z4151	Surveillance Düsseldorf	0	2021-07-09	KP5_2	EPI_ISL_3117470	1451	47664	24.945969	20210713_1102_MN36487_FAQ21832_cbe4a30f_barcode66.fastq	21J (Delta)	40	38	0	2	0	0	0	0	0	0	0	0	0	0	0	0	0	1	0	0	0	0	0	1	0	0	0	1	0	0	0	0	0	0	0	0	0	0	0
Z4150	Surveillance Düsseldorf	0	2021-07-09	P3	EPI_ISL_3117469	1451	62753	33.013688	20210713_1102_MN36487_FAQ21832_cbe4a30f_barcode54.fastq	21J (Delta)	40	38	0	2	0	0	0	0	0	0	0	0	0	0	0	0	0	1	0	0	0	0	0	1	0	0	0	1	0	0	0	0	0	0	0	0	0	0	0
Z4149	Surveillance Düsseldorf	0	2021-07-09		EPI_ISL_3117468	1397	63699	33.803992	20210713_1102_MN36487_FAQ21832_cbe4a30f_barcode42.fastq	21J (Delta)	35	33	0	2	0	0	0	0	0	0	0	0	0	0	0	0	0	0	0	0	0	0	0	1	0	0	0	1	0	0	0	0	0	0	0	0	0	0	0
Z4148	Surveillance Düsseldorf	0	2021-07-09		EPI_ISL_3117467	1397	62673	33.57426	20210713_1102_MN36487_FAQ21832_cbe4a30f_barcode30.fastq	21J (Delta)	35	33	0	2	0	0	0	0	0	0	0	0	0	0	0	0	0	0	0	0	0	0	0	1	0	0	0	1	0	0	0	0	0	0	0	0	0	0	0
Z4147	Surveillance Düsseldorf	0	2021-07-09			12174	NA	NA	NA	21J (Delta)	18	16	0	2	0	0	0	0	0	0	0	0	0	0	0	0	0	0	0	0	0	0	0	1	0	0	0	1	0	0	0	0	0	0	0	0	0	0	0
Z4146	Surveillance Düsseldorf	0	2021-07-09		EPI_ISL_3117466	1361	41385	22.30018	20210713_1102_MN36487_FAQ21832_cbe4a30f_barcode06.fastq	21J (Delta)	32	30	0	2	0	0	0	0	0	0	0	0	0	0	0	0	0	0	0	0	0	0	0	1	0	0	0	1	0	0	0	0	0	0	0	0	0	0	0
N1516	Surveillance Düsseldorf	0	2021-07-09		EPI_ISL_2993652	86	NA	NA	NA	21J (Delta)	40	37	0	3	0	0	0	0	0	0	0	0	0	0	0	0	0	0	0	0	0	0	0	1	0	0	0	1	0	0	0	0	0	0	0	0	0	0	0
N1512	Surveillance Düsseldorf	0	2021-07-09		EPI_ISL_2993648	72	NA	NA	NA	21J (Delta)	40	37	0	3	0	0	0	0	0	0	0	0	0	0	0	0	0	0	0	0	0	0	0	0	0	0	0	0	0	0	0	0	0	0	0	0	0	0	0
N1509	Surveillance Düsseldorf	0	2021-07-09		EPI_ISL_2993645	101	NA	NA	NA	21J (Delta)	42	39	0	3	0	0	0	0	0	0	0	0	0	0	0	0	0	1	0	0	0	0	0	1	0	0	0	1	0	0	0	0	0	0	0	0	0	0	0
N1506	Surveillance Düsseldorf	0	2021-07-09	KP5_4	EPI_ISL_2993642	98	NA	NA	NA	21J (Delta)	44	41	0	3	0	0	0	0	0	0	0	0	0	0	0	0	0	1	0	0	0	0	0	1	0	0	0	1	0	0	0	0	0	0	0	0	0	0	0
N1505	Surveillance Düsseldorf	0	2021-07-09		EPI_ISL_2993641	74	NA	NA	NA	21J (Delta)	39	36	0	3	0	0	0	0	0	0	0	0	0	0	0	0	0	0	0	0	0	0	0	1	0	0	0	1	0	0	0	0	0	0	0	0	0	0	0
N1504	Surveillance Düsseldorf	0	2021-07-09		EPI_ISL_2993640	74	NA	NA	NA	21J (Delta)	39	36	0	3	0	0	0	0	0	0	0	0	0	0	0	0	0	0	0	0	0	0	0	1	0	0	0	1	0	0	0	0	0	0	0	0	0	0	0
N1503	Surveillance Düsseldorf	0	2021-07-09		EPI_ISL_2993639	74	NA	NA	NA	21J (Delta)	38	35	0	3	0	0	0	0	0	0	0	0	0	0	0	0	0	0	0	0	0	0	0	1	0	0	0	1	0	0	0	0	0	0	0	0	0	0	0
N1517	Surveillance Düsseldorf	0	2021-07-10		EPI_ISL_2993653	72	NA	NA	NA	21J (Delta)	42	39	0	3	0	0	0	0	0	0	0	0	0	0	0	0	0	0	0	0	0	0	0	1	0	0	0	1	0	0	0	0	0	0	0	0	0	0	0
Z4286	Surveillance Düsseldorf	0	2021-07-11		EPI_ISL_3127840	1861	181075	94.995293	20210721_1234_MN25472_FAQ20560_3e56af53_barcode71.fastq	21J (Delta)	39	37	0	2	0	0	0	0	0	0	0	0	0	0	0	0	0	0	0	0	0	0	0	1	0	0	0	1	0	0	0	0	0	0	0	0	0	0	0
N1518	Surveillance Düsseldorf	0	2021-07-11	NA	EPI_ISL_2993654	86	NA	NA	NA	21J (Delta)	44	40	0	3	1	0	0	0	0	0	0	0	0	0	0	0	0	1	0	0	0	0	0	1	0	0	0	1	0	0	0	0	0	0	0	0	0	0	0
Z4206	Surveillance Düsseldorf	0	2021-07-12	KP4_1	EPI_ISL_3117513	1451	293774	151.580085	20210715_1025_MN36487_FAQ20476_fbc4a720_barcode47.fastq	21J (Delta)	40	38	0	2	0	0	0	0	0	0	0	0	0	0	0	0	0	1	0	0	0	0	0	1	0	0	0	1	0	0	0	0	0	0	0	0	0	0	0
Z4205	Surveillance Düsseldorf	0	2021-07-12		EPI_ISL_3117512	690	437892	229.839289	20210715_1025_MN36487_FAQ20476_fbc4a720_barcode59.fastq	21J (Delta)	41	38	0	3	0	0	0	0	0	0	0	0	0	0	0	0	0	0	0	0	0	0	0	1	0	0	0	1	0	0	0	0	0	0	0	0	0	0	0
Z4204	Surveillance Düsseldorf	0	2021-07-12		EPI_ISL_3117511	1451	177752	90.672066	20210715_1025_MN36487_FAQ20476_fbc4a720_barcode35.fastq	21J (Delta)	40	38	0	2	0	0	0	0	0	0	0	0	0	0	0	0	0	1	0	0	0	0	0	1	0	0	0	1	0	0	0	0	0	0	0	0	0	0	0
Z4203	Surveillance Düsseldorf	0	2021-07-12	P11	EPI_ISL_3117510	1451	393300	204.056544	20210715_1025_MN36487_FAQ20476_fbc4a720_barcode71.fastq	21J (Delta)	40	38	0	2	0	0	0	0	0	0	0	0	0	0	0	0	0	1	0	0	0	0	0	1	0	0	0	1	0	0	0	0	0	0	0	0	0	0	0
Z4233	Surveillance Düsseldorf	0	2021-07-13			2237	61890	32.121327	20210719_1041_MN23004_FAQ18705_c08183c2_barcode24.fastq	21J (Delta)	31	29	0	2	0	0	0	0	0	0	0	0	0	0	0	0	0	0	0	0	0	0	0	1	0	0	0	1	0	0	0	0	0	0	0	0	0	0	0
Z4229	Surveillance Düsseldorf	0	2021-07-13			1278	225992	118.205407	20210719_1041_MN23004_FAQ18705_c08183c2_barcode59.fastq	21J (Delta)	42	40	0	2	0	0	0	0	0	0	0	0	0	0	0	0	0	0	0	0	0	0	0	0	0	0	0	0	0	0	0	0	0	0	0	0	0	0	0
Z4219	Surveillance Düsseldorf	0	2021-07-13			972	269789	141.171009	20210719_1041_MN23004_FAQ18705_c08183c2_barcode47.fastq	21J (Delta)	40	37	0	3	0	0	0	0	0	0	0	0	0	0	0	0	0	0	0	0	0	0	0	1	0	0	0	1	0	0	0	0	0	0	0	0	0	0	0
Z4218	Surveillance Düsseldorf	0	2021-07-13	P4		1527	81274	42.158536	20210719_1041_MN23004_FAQ18705_c08183c2_barcode12.fastq	21J (Delta)	40	38	0	2	0	0	0	0	0	0	0	0	0	0	0	0	0	1	0	0	0	0	0	1	0	0	0	1	0	0	0	0	0	0	0	0	0	0	0
Z4217	Surveillance Düsseldorf	0	2021-07-13	P8		1453	259918	137.031108	20210719_1041_MN23004_FAQ18705_c08183c2_barcode11.fastq	21J (Delta)	41	39	0	2	0	0	0	0	0	0	0	0	0	0	0	0	0	1	0	0	0	0	0	1	0	0	0	1	0	0	0	0	0	0	0	0	0	0	0
Z4216	Surveillance Düsseldorf	0	2021-07-13	P14		1451	229832	120.340527	20210719_1041_MN23004_FAQ18705_c08183c2_barcode23.fastq	21J (Delta)	40	38	0	2	0	0	0	0	0	0	0	0	0	0	0	0	0	1	0	0	0	0	0	1	0	0	0	1	0	0	0	0	0	0	0	0	0	0	0
Z4215	Surveillance Düsseldorf	0	2021-07-13	P6		1451	197786	103.88452	20210719_1041_MN23004_FAQ18705_c08183c2_barcode35.fastq	21J (Delta)	40	38	0	2	0	0	0	0	0	0	0	0	0	0	0	0	0	1	0	0	0	0	0	1	0	0	0	1	0	0	0	0	0	0	0	0	0	0	0
Z4214	Surveillance Düsseldorf	0	2021-07-13			995	247619	128.446431	20210719_1041_MN23004_FAQ18705_c08183c2_barcode83.fastq	21I (Delta)	39	37	0	2	0	0	0	0	0	0	0	0	0	1	0	0	0	0	0	0	0	0	0	1	0	0	0	1	0	0	0	0	0	0	0	0	0	0	0
Z4213	Surveillance Düsseldorf	0	2021-07-13			1473	240811	125.013243	20210719_1041_MN23004_FAQ18705_c08183c2_barcode71.fastq	21J (Delta)	42	40	0	2	0	0	0	0	0	0	0	0	0	0	0	0	0	0	0	0	0	0	0	1	0	0	0	1	0	0	0	0	0	0	0	0	0	0	0
Z4211	Surveillance Düsseldorf	0	2021-07-13		EPI_ISL_3117518	948	96558	50.37124	20210715_1025_MN36487_FAQ20476_fbc4a720_barcode46.fastq	20I (Alpha, V1)	41	38	0	3	0	0	0	0	0	0	0	0	0	0	0	0	0	0	0	0	0	0	0	0	0	0	0	1	0	0	1	0	0	0	0	0	0	0	0
Z4210	Surveillance Düsseldorf	0	2021-07-13		EPI_ISL_3117517	396	231232	118.110696	20210715_1025_MN36487_FAQ20476_fbc4a720_barcode94.fastq	21I (Delta)	39	36	0	3	0	0	1	0	0	0	0	0	0	0	0	0	0	0	0	0	0	0	0	1	0	0	0	1	0	0	0	0	0	0	0	0	0	0	0
Z4209	Surveillance Düsseldorf	0	2021-07-13		EPI_ISL_3117516	696	327571	173.333818	20210715_1025_MN36487_FAQ20476_fbc4a720_barcode23.fastq	21I (Delta)	32	30	0	2	0	0	0	0	0	0	0	0	0	0	0	0	0	0	0	0	0	0	0	1	0	0	0	1	0	0	0	0	0	0	0	0	0	0	0
Z4208	Surveillance Düsseldorf	0	2021-07-13		EPI_ISL_3117515	1272	262121	137.653967	20210715_1025_MN36487_FAQ20476_fbc4a720_barcode58.fastq	21J (Delta)	39	37	0	2	0	0	0	0	0	0	0	0	0	0	0	0	0	0	0	0	0	0	0	1	0	0	0	1	0	0	0	0	0	0	0	0	0	0	0
Z4207	Surveillance Düsseldorf	0	2021-07-13		EPI_ISL_3117514	1451	330628	170.332969	20210715_1025_MN36487_FAQ20476_fbc4a720_barcode70.fastq	21J (Delta)	40	38	0	2	0	0	0	0	0	0	0	0	0	0	0	0	0	1	0	0	0	0	0	1	0	0	0	1	0	0	0	0	0	0	0	0	0	0	0
Z4202	Surveillance Düsseldorf	0	2021-07-13	P2		3393	69546	35.570767	20210715_1025_MN36487_FAQ20476_fbc4a720_barcode34.fastq	21J (Delta)	34	32	0	2	0	0	0	0	0	0	0	0	0	0	0	0	0	1	0	0	0	0	0	1	0	0	0	1	0	0	0	0	0	0	0	0	0	0	0
Z4201	Surveillance Düsseldorf	0	2021-07-13		EPI_ISL_3117509	990	295721	153.013008	20210715_1025_MN36487_FAQ20476_fbc4a720_barcode82.fastq	21J (Delta)	39	37	0	2	0	0	0	0	0	0	0	0	0	0	0	0	0	0	0	0	0	0	0	1	0	0	0	1	0	0	0	0	0	0	0	0	0	0	0
Z4200	Surveillance Düsseldorf	0	2021-07-13		EPI_ISL_3117508	1451	296385	155.399468	20210715_1025_MN36487_FAQ20476_fbc4a720_barcode11.fastq	21J (Delta)	39	37	0	2	0	0	0	0	0	0	0	0	0	0	0	0	0	1	0	0	0	0	0	1	0	0	0	1	0	0	0	0	0	0	0	0	0	0	0
Z4199	Surveillance Düsseldorf	0	2021-07-13		EPI_ISL_3117507	990	212711	114.331435	20210715_1025_MN36487_FAQ20476_fbc4a720_barcode22.fastq	21J (Delta)	36	34	0	2	0	0	0	0	0	0	0	0	0	0	0	0	0	0	0	0	0	0	0	1	0	0	0	1	0	0	0	0	0	0	0	0	0	0	0
Z4198	Surveillance Düsseldorf	0	2021-07-13		EPI_ISL_3117506	990	236927	122.77174	20210715_1025_MN36487_FAQ20476_fbc4a720_barcode45.fastq	21J (Delta)	36	34	0	2	0	0	0	0	0	0	0	0	0	0	0	0	0	0	0	0	0	0	0	1	0	0	0	1	0	0	0	0	0	0	0	0	0	0	0
Z4197	Surveillance Düsseldorf	0	2021-07-13		EPI_ISL_3117505	1397	118941	60.6677	20210715_1025_MN36487_FAQ20476_fbc4a720_barcode33.fastq	21J (Delta)	35	33	0	2	0	0	0	0	0	0	0	0	0	0	0	0	0	0	0	0	0	0	0	1	0	0	0	1	0	0	0	0	0	0	0	0	0	0	0
Z4196	Surveillance Düsseldorf	0	2021-07-13		EPI_ISL_3117504	1578	228786	119.329043	20210715_1025_MN36487_FAQ20476_fbc4a720_barcode69.fastq	21J (Delta)	38	36	0	2	0	0	0	0	0	0	0	0	0	0	0	0	0	0	0	0	0	0	0	1	0	0	0	1	0	0	0	0	0	0	0	0	0	0	0
Z4195	Surveillance Düsseldorf	0	2021-07-13		EPI_ISL_3117503	690	394571	206.033408	20210715_1025_MN36487_FAQ20476_fbc4a720_barcode81.fastq	21J (Delta)	39	36	0	3	0	0	0	0	0	0	0	0	0	0	0	0	0	0	0	0	0	0	0	1	0	0	0	1	0	0	0	0	0	0	0	0	0	0	0
Z4194	Surveillance Düsseldorf	0	2021-07-13		EPI_ISL_3117502	1282	108925	57.503557	20210715_1025_MN36487_FAQ20476_fbc4a720_barcode93.fastq	21J (Delta)	39	37	0	2	0	0	0	0	0	0	0	0	0	0	0	0	0	0	0	0	0	0	0	1	0	0	0	1	0	0	0	0	0	0	0	0	0	0	0
Z4193	Surveillance Düsseldorf	0	2021-07-13		EPI_ISL_3117501	990	270194	139.108131	20210715_1025_MN36487_FAQ20476_fbc4a720_barcode57.fastq	21J (Delta)	39	37	0	2	0	0	0	0	0	0	0	0	0	0	0	0	0	0	0	0	0	0	0	1	0	0	0	1	0	0	0	0	0	0	0	0	0	0	0
Z4192	Surveillance Düsseldorf	0	2021-07-13			7253	NA	NA	NA	21J (Delta)	30	28	0	2	0	0	0	0	0	0	0	0	0	0	0	0	0	0	0	0	0	0	0	1	0	0	0	1	0	0	0	0	0	0	0	0	0	0	0
Z4191	Surveillance Düsseldorf	0	2021-07-13		EPI_ISL_3117500	1777	131632	66.943932	20210715_1025_MN36487_FAQ20476_fbc4a720_barcode09.fastq	21J (Delta)	38	36	0	2	0	0	0	0	0	0	0	0	0	0	0	0	0	0	0	0	0	0	0	1	0	0	0	1	0	0	0	0	0	0	0	0	0	0	0
Z4190	Surveillance Düsseldorf	0	2021-07-13		EPI_ISL_3117499	1272	213835	111.150536	20210715_1025_MN36487_FAQ20476_fbc4a720_barcode10.fastq	21J (Delta)	39	37	0	2	0	0	0	0	0	0	0	0	0	0	0	0	0	0	0	0	0	0	0	1	0	0	0	1	0	0	0	0	0	0	0	0	0	0	0
Z4237	Surveillance Düsseldorf	0	2021-07-14	P6_1		1451	110242	58.987396	20210719_1041_MN23004_FAQ18705_c08183c2_barcode82.fastq	21J (Delta)	40	38	0	2	0	0	0	0	0	0	0	0	0	0	0	0	0	1	0	0	0	0	0	1	0	0	0	1	0	0	0	0	0	0	0	0	0	0	0
Z4236	Surveillance Düsseldorf	0	2021-07-14			991	169021	89.709966	20210719_1041_MN23004_FAQ18705_c08183c2_barcode58.fastq	21J (Delta)	39	37	0	2	0	0	0	0	0	0	0	0	0	0	0	0	0	0	0	0	0	0	0	1	0	0	0	1	0	0	0	0	0	0	0	0	0	0	0
Z4235	Surveillance Düsseldorf	0	2021-07-14			1202	147378	78.785788	20210719_1041_MN23004_FAQ18705_c08183c2_barcode70.fastq	21J (Delta)	39	37	0	2	0	0	0	0	0	0	0	0	0	0	0	0	0	0	0	0	0	0	0	1	0	0	0	1	0	0	0	0	0	0	0	0	0	0	0
Z4234	Surveillance Düsseldorf	0	2021-07-14	P10		1452	110583	59.478828	20210719_1041_MN23004_FAQ18705_c08183c2_barcode94.fastq	21J (Delta)	40	38	0	2	0	0	0	0	0	0	0	0	0	0	0	0	0	1	0	0	0	0	0	1	0	0	0	1	0	0	0	0	0	0	0	0	0	0	0
Z4232	Surveillance Düsseldorf	0	2021-07-14	P13		1451	188510	100.149363	20210719_1041_MN23004_FAQ18705_c08183c2_barcode34.fastq	21J (Delta)	41	39	0	2	0	0	0	0	0	0	0	0	0	0	0	0	0	1	0	0	0	0	0	1	0	0	0	1	0	0	0	0	0	0	0	0	0	0	0
Z4231	Surveillance Düsseldorf	0	2021-07-14			990	166996	88.430655	20210719_1041_MN23004_FAQ18705_c08183c2_barcode46.fastq	21J (Delta)	39	37	0	2	0	0	0	0	0	0	0	0	0	0	0	0	0	0	0	0	0	0	0	1	0	0	0	1	0	0	0	0	0	0	0	0	0	0	0
Z4230	Surveillance Düsseldorf	0	2021-07-14			1469	198984	104.215304	20210719_1041_MN23004_FAQ18705_c08183c2_barcode10.fastq	21I (Delta)	35	33	0	2	0	0	0	0	0	0	0	0	0	0	0	0	0	0	0	0	0	0	0	0	0	0	0	0	0	0	0	0	0	0	0	0	0	0	0
Z4228	Surveillance Düsseldorf	0	2021-07-14			987	177262	93.5931	20210719_1041_MN23004_FAQ18705_c08183c2_barcode81.fastq	21I (Delta)	36	33	0	3	0	0	0	0	0	0	0	0	0	0	0	0	0	0	0	0	0	0	0	0	0	0	0	0	0	0	0	0	0	0	0	0	0	0	0
Z4227	Surveillance Düsseldorf	0	2021-07-14			1272	220902	116.365331	20210719_1041_MN23004_FAQ18705_c08183c2_barcode93.fastq	21J (Delta)	39	37	0	2	0	0	0	0	0	0	0	0	0	0	0	0	0	0	0	0	0	0	0	1	0	0	0	1	0	0	0	0	0	0	0	0	0	0	0
Z4226	Surveillance Düsseldorf	0	2021-07-14	KP9_1		1451	180879	95.759124	20210719_1041_MN23004_FAQ18705_c08183c2_barcode69.fastq	21J (Delta)	41	39	0	2	0	0	0	0	0	0	0	0	0	0	0	0	0	1	0	0	0	0	0	1	0	0	0	1	0	0	0	0	0	0	0	0	0	0	0
Z4225	Surveillance Düsseldorf	0	2021-07-14			1475	145391	77.127883	20210719_1041_MN23004_FAQ18705_c08183c2_barcode57.fastq	21J (Delta)	42	40	0	2	0	0	0	0	0	0	0	0	0	0	0	0	0	0	0	0	0	0	0	1	0	0	0	1	0	0	0	0	0	0	0	0	0	0	0
Z4224	Surveillance Düsseldorf	0	2021-07-14			1565	85397	45.772202	20210719_1041_MN23004_FAQ18705_c08183c2_barcode33.fastq	21I (Delta)	31	29	0	2	0	0	0	0	0	0	0	0	0	0	0	0	0	0	0	0	0	0	0	0	0	0	0	0	0	0	0	0	0	0	0	0	0	0	0
Z4223	Surveillance Düsseldorf	0	2021-07-14			1475	166717	86.748789	20210719_1041_MN23004_FAQ18705_c08183c2_barcode22.fastq	21J (Delta)	41	39	0	2	0	0	0	0	0	0	0	0	0	0	0	0	0	0	0	0	0	0	0	1	0	0	0	1	0	0	0	0	0	0	0	0	0	0	0
Z4222	Surveillance Düsseldorf	0	2021-07-14			1769	135411	72.563998	20210719_1041_MN23004_FAQ18705_c08183c2_barcode45.fastq	21J (Delta)	44	42	0	2	0	0	0	0	0	0	0	0	0	0	0	0	0	0	0	0	0	0	0	1	0	0	0	1	0	0	0	0	0	0	0	0	0	0	0
Z4221	Surveillance Düsseldorf	0	2021-07-14			2311	28957	15.312334	20210719_1041_MN23004_FAQ18705_c08183c2_barcode09.fastq	20I (Alpha, V1)	44	40	0	4	0	0	0	0	0	0	0	0	0	0	0	0	0	0	0	0	1	0	0	0	0	0	0	1	0	0	0	0	0	0	0	0	0	0	0
Z4220	Surveillance Düsseldorf	0	2021-07-14			1271	118724	62.496522	20210719_1041_MN23004_FAQ18705_c08183c2_barcode21.fastq	21J (Delta)	43	40	0	3	0	0	0	0	0	0	0	0	0	0	0	0	0	0	0	0	0	0	0	1	0	0	0	1	0	0	0	0	0	0	0	0	0	0	0
Z4289	Surveillance Düsseldorf	0	2021-07-15			3662	26516	13.861649	20210721_1234_MN36487_FAQ20672_0e7dc609_barcode16.fastq	21J (Delta)	31	29	0	2	0	0	0	0	0	0	0	0	0	0	0	0	0	0	0	0	0	0	0	1	0	0	0	1	0	0	0	0	0	0	0	0	0	0	0
Z4288	Surveillance Düsseldorf	0	2021-07-15		EPI_ISL_3127842	2045	45404	23.595819	20210721_1234_MN36487_FAQ20672_0e7dc609_barcode04.fastq	20D	33	32	0	1	0	0	0	0	0	0	0	0	0	0	0	0	0	0	0	0	0	0	0	0	0	0	0	1	0	0	0	0	0	0	0	0	0	0	0
Z4262	Surveillance Düsseldorf	0	2021-07-15	KP10_1	EPI_ISL_3127822	1857	63401	32.991537	20210721_1234_MN25472_FAQ20560_3e56af53_barcode41.fastq	21J (Delta)	37	35	0	2	0	0	0	0	0	0	0	0	0	0	0	0	0	1	0	0	0	0	0	1	0	0	0	1	0	0	0	0	0	0	0	0	0	0	0
Z4261	Surveillance Düsseldorf	0	2021-07-15	P15	EPI_ISL_3127821	1451	107445	57.150515	20210721_1234_MN25472_FAQ20560_3e56af53_barcode65.fastq	21J (Delta)	41	39	0	2	0	0	0	0	0	0	0	0	0	0	0	0	0	1	0	0	0	0	0	1	0	0	0	1	0	0	0	0	0	0	0	0	0	0	0
Z4260	Surveillance Düsseldorf	0	2021-07-15	P7		3281	31525	16.290616	20210721_1234_MN25472_FAQ20560_3e56af53_barcode53.fastq	21J (Delta)	35	33	0	2	0	0	0	0	0	0	0	0	0	0	0	0	0	1	0	0	0	0	0	1	0	0	0	1	0	0	0	0	0	0	0	0	0	0	0
Z4259	Surveillance Düsseldorf	0	2021-07-15		EPI_ISL_3127820	1498	63021	32.929191	20210721_1234_MN36487_FAQ20672_0e7dc609_barcode29.fastq	21J (Delta)	38	36	0	2	0	0	0	0	0	0	0	0	0	0	0	0	0	0	0	0	0	0	0	1	0	0	0	1	0	0	0	0	0	0	0	0	0	0	0
Z4258	Surveillance Düsseldorf	0	2021-07-15			5093	NA	NA	NA	21J (Delta)	31	29	0	2	0	0	0	0	0	0	0	0	0	0	0	0	0	0	0	0	0	0	0	1	0	0	0	1	0	0	0	0	0	0	0	0	0	0	0
Z4257	Surveillance Düsseldorf	0	2021-07-15		EPI_ISL_3127819	2153	62532	33.377747	20210721_1234_MN36487_FAQ20672_0e7dc609_barcode05.fastq	21J (Delta)	34	32	0	2	0	0	0	0	0	0	0	0	0	0	0	0	0	1	0	0	0	0	0	1	0	0	0	1	0	0	0	0	0	0	0	0	0	0	0
Z4256	Surveillance Düsseldorf	0	2021-07-15		EPI_ISL_3127818	1451	82874	43.821079	20210721_1234_MN25472_FAQ20560_3e56af53_barcode76.fastq	21I (Delta)	29	27	0	2	0	0	0	0	0	0	0	0	0	0	0	0	0	0	0	0	0	0	0	0	0	0	0	0	0	0	0	0	0	0	0	0	0	0	0
Z4255	Surveillance Düsseldorf	0	2021-07-15	P16_1		3282	23713	12.296868	20210721_1234_MN36487_FAQ20672_0e7dc609_barcode28.fastq	21J (Delta)	35	32	0	3	0	0	0	0	0	0	0	0	0	0	0	0	0	1	0	0	0	0	0	1	0	0	0	1	0	0	0	0	0	0	0	0	0	0	0
Z4254	Surveillance Düsseldorf	0	2021-07-15	P16	EPI_ISL_3127817	1746	71209	37.962372	20210721_1234_MN25472_FAQ20560_3e56af53_barcode64.fastq	21J (Delta)	36	34	0	2	0	0	0	0	0	0	0	0	0	0	0	0	0	1	0	0	0	0	0	1	0	0	0	1	0	0	0	0	0	0	0	0	0	0	0
Z4253	Surveillance Düsseldorf	0	2021-07-15		EPI_ISL_3127816	1607	56516	29.852691	20210721_1234_MN25472_FAQ20560_3e56af53_barcode88.fastq	21J (Delta)	33	31	0	2	0	0	0	0	0	0	0	0	0	0	0	0	0	0	0	0	0	0	0	1	0	0	0	1	0	0	0	0	0	0	0	0	0	0	0
Z4252	Surveillance Düsseldorf	0	2021-07-15		EPI_ISL_3127815	1395	87523	46.511713	20210721_1234_MN25472_FAQ20560_3e56af53_barcode52.fastq	21J (Delta)	36	34	0	2	0	0	0	0	0	0	0	0	0	0	0	0	0	0	0	0	0	0	0	1	0	0	0	1	0	0	0	0	0	0	0	0	0	0	0
Z4251	Surveillance Düsseldorf	0	2021-07-15		EPI_ISL_3127814	2522	38574	20.070103	20210721_1234_MN25472_FAQ20560_3e56af53_barcode40.fastq	21J (Delta)	32	30	0	2	0	0	0	0	0	0	0	0	0	0	0	0	0	0	0	0	0	0	0	1	0	0	0	1	0	0	0	0	0	0	0	0	0	0	0
Z4295	Surveillance Düsseldorf	0	2021-07-16	P9	EPI_ISL_3128146	1451	58534	30.717086	20210721_1234_MN25472_FAQ20560_3e56af53_barcode77.fastq	21J (Delta)	41	39	0	2	0	0	0	0	0	0	0	0	0	0	0	0	0	1	0	0	0	0	0	1	0	0	0	1	0	0	0	0	0	0	0	0	0	0	0
Z4294	Surveillance Düsseldorf	0	2021-07-16		EPI_ISL_3128145	2130	76675	41.007946	20210721_1234_MN25472_FAQ20560_3e56af53_barcode89.fastq	21I (Delta)	29	27	0	2	0	0	0	0	0	0	0	0	0	0	0	0	0	0	0	0	0	0	0	0	0	0	0	0	0	0	0	0	0	0	0	0	0	0	0
Z4293	Surveillance Düsseldorf	0	2021-07-16		EPI_ISL_3127846	1904	57137	30.365829	20210721_1234_MN36487_FAQ20672_0e7dc609_barcode06.fastq	21J (Delta)	34	32	0	2	0	0	0	0	0	0	0	0	0	0	0	0	0	0	0	0	0	0	0	1	0	0	0	1	0	0	0	0	0	0	0	0	0	0	0
Z4285	Surveillance Düsseldorf	0	2021-07-16		EPI_ISL_3127839	1878	76879	40.633326	20210721_1234_MN25472_FAQ20560_3e56af53_barcode66.fastq	21J (Delta)	38	36	0	2	0	0	0	0	0	0	0	0	0	0	0	0	0	0	0	0	0	0	0	1	0	0	0	1	0	0	0	0	0	0	0	0	0	0	0
Z4269	Surveillance Düsseldorf	0	2021-07-16		EPI_ISL_3127829	1497	80804	43.226082	20210721_1234_MN36487_FAQ20672_0e7dc609_barcode30.fastq	21J (Delta)	40	38	0	2	0	0	0	0	0	0	0	0	0	0	0	0	0	0	0	0	0	0	0	1	0	0	0	1	0	0	0	0	0	0	0	0	0	0	0
Z4268	Surveillance Düsseldorf	0	2021-07-16		EPI_ISL_3127828	2199	49065	25.889764	20210721_1234_MN36487_FAQ20672_0e7dc609_barcode18.fastq	21J (Delta)	35	33	0	2	0	0	0	0	0	0	0	0	0	0	0	0	0	0	0	0	0	0	0	1	0	0	0	1	0	0	0	0	0	0	0	0	0	0	0
Z4267	Surveillance Düsseldorf	0	2021-07-16		EPI_ISL_3127827	1735	102215	54.71533	20210721_1234_MN25472_FAQ20560_3e56af53_barcode78.fastq	21J (Delta)	37	35	0	2	0	0	0	0	0	0	0	0	0	0	0	0	0	0	0	0	0	0	0	1	0	0	0	1	0	0	0	0	0	0	0	0	0	0	0
Z4266	Surveillance Düsseldorf	0	2021-07-16		EPI_ISL_3127826	1748	81783	42.848879	20210721_1234_MN25472_FAQ20560_3e56af53_barcode54.fastq	21J (Delta)	39	37	0	2	0	0	0	0	0	0	0	0	0	0	0	0	0	0	0	0	0	0	0	1	0	0	0	1	0	0	0	0	0	0	0	0	0	0	0
Z4265	Surveillance Düsseldorf	0	2021-07-16	P18	EPI_ISL_3127825	1702	86332	46.274845	20210721_1234_MN25472_FAQ20560_3e56af53_barcode90.fastq	21J (Delta)	39	37	0	2	0	0	0	0	0	0	0	0	0	0	0	0	0	1	0	0	0	0	0	1	0	0	0	1	0	0	0	0	0	0	0	0	0	0	0
Z4264	Surveillance Düsseldorf	0	2021-07-16		EPI_ISL_3127824	1897	62413	33.019718	20210721_1234_MN25472_FAQ20560_3e56af53_barcode42.fastq	21I (Delta)	30	28	0	2	0	0	0	0	0	0	0	0	0	0	0	0	0	0	0	0	0	0	0	0	0	0	0	0	0	0	0	0	0	0	0	0	0	0	0
Z4263	Surveillance Düsseldorf	0	2021-07-16		EPI_ISL_3127823	2475	40592	21.572998	20210721_1234_MN36487_FAQ20672_0e7dc609_barcode07.fastq	21J (Delta)	34	32	0	2	0	0	0	0	0	0	0	0	0	0	0	0	0	0	0	0	0	0	0	1	0	0	0	1	0	0	0	0	0	0	0	0	0	0	0
Z4296	Surveillance Düsseldorf	0	2021-07-17			3637	20618	10.750469	20210721_1234_MN36487_FAQ20672_0e7dc609_barcode19.fastq	21J (Delta)	35	33	0	2	0	0	0	0	0	0	0	0	0	0	0	0	0	0	0	0	0	0	0	1	0	0	0	1	0	0	0	0	0	0	0	0	0	0	0
Z4292	Surveillance Düsseldorf	0	2021-07-17	P12	EPI_ISL_3127845	1702	98641	51.313659	20210721_1234_MN25472_FAQ20560_3e56af53_barcode80.fastq	21J (Delta)	39	37	0	2	0	0	0	0	0	0	0	0	0	0	0	0	0	1	0	0	0	0	0	1	0	0	0	1	0	0	0	0	0	0	0	0	0	0	0
Z4291	Surveillance Düsseldorf	0	2021-07-17		EPI_ISL_3127844	1453	159053	83.332631	20210721_1234_MN25472_FAQ20560_3e56af53_barcode56.fastq	21J (Delta)	37	35	0	2	0	0	0	0	0	0	0	0	0	0	0	0	0	0	0	0	0	0	0	1	0	0	0	1	0	0	0	0	0	0	0	0	0	0	0
Z4290	Surveillance Düsseldorf	0	2021-07-17		EPI_ISL_3127843	1749	113308	59.423104	20210721_1234_MN25472_FAQ20560_3e56af53_barcode68.fastq	21J (Delta)	40	38	0	2	0	0	0	0	0	0	0	0	0	0	0	0	0	0	0	0	0	0	0	1	0	0	0	1	0	0	0	0	0	0	0	0	0	0	0
Z4287	Surveillance Düsseldorf	0	2021-07-17		EPI_ISL_3127841	2467	65483	34.102055	20210721_1234_MN25472_FAQ20560_3e56af53_barcode44.fastq	21J (Delta)	32	30	0	2	0	0	0	0	0	0	0	0	0	0	0	0	0	0	0	0	0	0	0	1	0	0	0	1	0	0	0	0	0	0	0	0	0	0	0
Z4278	Surveillance Düsseldorf	0	2021-07-17		EPI_ISL_3127833	1883	117894	62.905341	20210721_1234_MN36487_FAQ20672_0e7dc609_barcode32.fastq	21J (Delta)	36	34	0	2	0	0	0	0	0	0	0	0	0	0	0	0	0	0	0	0	0	0	0	1	0	0	0	1	0	0	0	0	0	0	0	0	0	0	0
Z4277	Surveillance Düsseldorf	0	2021-07-17		EPI_ISL_3127832	1729	154207	81.845204	20210721_1234_MN36487_FAQ20672_0e7dc609_barcode08.fastq	21J (Delta)	37	35	0	2	0	0	0	0	0	0	0	0	0	0	0	0	0	0	0	0	0	0	0	1	0	0	0	1	0	0	0	0	0	0	0	0	0	0	0
Z4276	Surveillance Düsseldorf	0	2021-07-17		EPI_ISL_3127831	1889	115433	61.672778	20210721_1234_MN36487_FAQ20672_0e7dc609_barcode20.fastq	21J (Delta)	37	35	0	2	0	0	0	0	0	0	0	0	0	0	0	0	0	0	0	0	0	0	0	1	0	0	0	1	0	0	0	0	0	0	0	0	0	0	0
Z4275	Surveillance Düsseldorf	0	2021-07-17			6250	NA	NA	NA	21J (Delta)	29	27	0	2	0	0	0	0	0	0	0	0	0	0	0	0	0	0	0	0	0	0	0	1	0	0	0	1	0	0	0	0	0	0	0	0	0	0	0
Z4274	Surveillance Düsseldorf	0	2021-07-17	P17	EPI_ISL_3127830	2450	31152	16.438124	20210721_1234_MN25472_FAQ20560_3e56af53_barcode67.fastq	21J (Delta)	35	33	0	2	0	0	0	0	0	0	0	0	0	0	0	0	0	1	0	0	0	0	0	1	0	0	0	1	0	0	0	0	0	0	0	0	0	0	0
Z4273	Surveillance Düsseldorf	0	2021-07-17			6682	NA	NA	NA	21J (Delta)	25	23	0	2	0	0	0	0	0	0	0	0	0	0	0	0	0	0	0	0	0	0	0	1	0	0	0	1	0	0	0	0	0	0	0	0	0	0	0
Z4272	Surveillance Düsseldorf	0	2021-07-17			10392	NA	NA	NA	21I (Delta)	21	19	0	2	0	0	0	0	0	0	0	0	0	0	0	0	0	0	0	0	0	0	0	0	0	0	0	0	0	0	0	0	0	0	0	0	0	0	0
Z4271	Surveillance Düsseldorf	0	2021-07-17			4763	15685	8.124006	20210721_1234_MN25472_FAQ20560_3e56af53_barcode43.fastq	21I (Delta)	29	25	0	4	0	0	0	0	0	0	0	0	0	0	0	0	0	0	0	0	0	0	0	0	0	0	0	0	0	0	0	0	0	0	0	0	0	0	0
Z4270	Surveillance Düsseldorf	0	2021-07-17			3322	23748	12.474993	20210721_1234_MN25472_FAQ20560_3e56af53_barcode55.fastq	21J (Delta)	34	32	0	2	0	0	0	0	0	0	0	0	0	0	0	0	0	0	0	0	0	0	0	1	0	0	0	1	0	0	0	0	0	0	0	0	0	0	0
Z4336	Surveillance Düsseldorf	0	2021-07-19		EPI_ISL_3128596	1202	80732	41.992367	20210726_0925_MN25472_FAQ20611_6a2aa3f7_barcode16.fastq	21J (Delta)	38	36	0	2	0	0	0	0	0	0	0	0	0	0	0	0	0	0	0	0	0	0	0	1	0	0	0	1	0	0	0	0	0	0	0	0	0	0	0
Z4335	Surveillance Düsseldorf	0	2021-07-19		EPI_ISL_3128595	990	233621	122.613062	20210726_0925_MN36487_FAQ20582_51f890f4_barcode87.fastq	21J (Delta)	37	35	0	2	0	0	0	0	0	0	0	0	0	0	0	0	0	0	0	0	0	0	0	1	0	0	0	1	0	0	0	0	0	0	0	0	0	0	0
Z4334	Surveillance Düsseldorf	0	2021-07-19		EPI_ISL_3128594	1225	177519	94.360588	20210726_0925_MN25472_FAQ20611_6a2aa3f7_barcode04.fastq	21I (Delta)	34	32	0	2	0	0	0	0	0	0	0	0	0	0	0	0	0	0	0	0	0	0	0	1	0	0	0	1	0	0	0	0	0	0	0	0	0	0	0
Z4333	Surveillance Düsseldorf	0	2021-07-19		EPI_ISL_3128593	990	324958	172.625867	20210726_0925_MN36487_FAQ20582_51f890f4_barcode63.fastq	21J (Delta)	39	37	0	2	0	0	0	0	0	0	0	0	0	0	0	0	0	0	0	0	0	0	0	1	0	0	0	1	0	0	0	0	0	0	0	0	0	0	0
Z4332	Surveillance Düsseldorf	0	2021-07-19		EPI_ISL_3128592	1745	63063	32.273024	20210726_0925_MN25472_FAQ20611_6a2aa3f7_barcode15.fastq	21J (Delta)	35	33	0	2	0	0	0	0	0	0	0	0	0	0	0	0	0	0	0	0	0	0	0	1	0	0	0	1	0	0	0	0	0	0	0	0	0	0	0
Z4331	Surveillance Düsseldorf	0	2021-07-19		EPI_ISL_3128591	990	279776	149.655112	20210726_0925_MN36487_FAQ20582_51f890f4_barcode51.fastq	21J (Delta)	37	35	0	2	0	0	0	0	0	0	0	0	0	0	0	0	0	0	0	0	0	0	0	1	0	0	0	1	0	0	0	0	0	0	0	0	0	0	0
Z4330	Surveillance Düsseldorf	0	2021-07-19		EPI_ISL_3128590	990	274074	147.177795	20210726_0925_MN25472_FAQ20611_6a2aa3f7_barcode27.fastq	21J (Delta)	37	35	0	2	0	0	0	0	0	0	0	0	0	0	0	0	0	0	0	0	0	0	0	1	0	0	0	1	0	0	0	0	0	0	0	0	0	0	0
Z4329	Surveillance Düsseldorf	0	2021-07-19			3033	73548	37.839332	20210726_0925_MN25472_FAQ20611_6a2aa3f7_barcode03.fastq	21J (Delta)	31	29	0	2	0	0	0	0	0	0	0	0	0	0	0	0	0	0	0	0	0	0	0	1	0	0	0	1	0	0	0	0	0	0	0	0	0	0	0
Z4328	Surveillance Düsseldorf	0	2021-07-19		EPI_ISL_3128589	969	207780	112.33221	20210726_0925_MN25472_FAQ20611_6a2aa3f7_barcode39.fastq	21I (Delta)	33	31	0	2	0	0	0	0	0	0	0	0	0	0	0	0	0	0	0	0	0	0	0	1	0	0	0	1	0	0	0	0	0	0	0	0	0	0	0
Z4327	Surveillance Düsseldorf	0	2021-07-19		EPI_ISL_3128588	1203	254660	135.041582	20210726_0925_MN36487_FAQ20582_51f890f4_barcode75.fastq	21J (Delta)	40	38	0	2	0	0	0	0	0	0	0	0	0	0	0	0	0	0	0	0	0	0	0	1	0	0	0	1	0	0	0	0	0	0	0	0	0	0	0
N1533	Surveillance Düsseldorf	0	2021-07-19		EPI_ISL_3144480	139	NA	NA	NA	21J (Delta)	43	40	0	3	0	0	0	0	0	0	0	0	0	0	0	0	0	0	0	0	0	0	0	1	0	0	0	1	0	0	0	0	0	0	0	0	0	0	0
Z4364	Surveillance Düsseldorf	0	2021-07-20			4151	45802	23.333502	20210726_0925_MN25472_FAQ20611_6a2aa3f7_barcode17.fastq	21J (Delta)	31	29	0	2	0	0	0	0	0	0	0	0	0	0	0	0	0	0	0	0	0	0	0	1	0	0	0	1	0	0	0	0	0	0	0	0	0	0	0
Z4363	Surveillance Düsseldorf	0	2021-07-20		EPI_ISL_3128625	1202	227675	118.480749	20210726_0925_MN36487_FAQ20582_51f890f4_barcode64.fastq	21J (Delta)	41	39	0	2	0	0	0	0	0	0	0	0	0	0	0	0	0	0	0	0	0	0	0	1	0	0	0	1	0	0	0	0	0	0	0	0	0	0	0
Z4355	Surveillance Düsseldorf	0	2021-07-20		EPI_ISL_3128617	969	272837	146.137909	20210726_0925_MN36487_FAQ20582_51f890f4_barcode41.fastq	21I (Delta)	33	31	0	2	0	0	0	0	0	0	0	0	0	0	0	0	0	0	0	0	0	0	0	1	0	0	0	1	0	0	0	0	0	0	0	0	0	0	0
Z4354	Surveillance Düsseldorf	0	2021-07-20		EPI_ISL_3128616	1271	187585	101.417941	20210726_0925_MN25472_FAQ20611_6a2aa3f7_barcode05.fastq	21J (Delta)	43	40	0	3	0	0	0	0	0	0	0	0	0	0	0	0	0	0	0	0	0	0	0	1	0	0	0	1	0	0	0	0	0	0	0	0	0	0	0
Z4353	Surveillance Düsseldorf	0	2021-07-20	P15_1	EPI_ISL_3128615	2148	117853	61.096133	20210726_0925_MN36487_FAQ20582_51f890f4_barcode76.fastq	21J (Delta)	38	36	0	2	0	0	0	0	0	0	0	0	0	0	0	0	0	1	0	0	0	0	0	1	0	0	0	1	0	0	0	0	0	0	0	0	0	0	0
Z4352	Surveillance Düsseldorf	0	2021-07-20	KP1_4_1	EPI_ISL_3128614	1451	207822	109.024029	20210726_0925_MN36487_FAQ20582_51f890f4_barcode88.fastq	21J (Delta)	40	38	0	2	0	0	0	0	0	0	0	0	0	0	0	0	0	1	0	0	0	0	0	1	0	0	0	1	0	0	0	0	0	0	0	0	0	0	0
Z4351	Surveillance Düsseldorf	0	2021-07-20		EPI_ISL_3128613	1271	251637	134.456358	20210726_0925_MN25472_FAQ20611_6a2aa3f7_barcode29.fastq	21J (Delta)	43	41	0	2	0	0	0	0	0	0	0	0	0	0	0	0	0	0	0	0	0	0	0	1	0	0	0	1	0	0	0	0	0	0	0	0	0	0	0
Z4350	Surveillance Düsseldorf	0	2021-07-20		EPI_ISL_3128612	990	156133	81.942065	20210726_0925_MN25472_FAQ20611_6a2aa3f7_barcode40.fastq	21J (Delta)	42	40	0	2	0	0	0	0	0	0	0	0	0	0	0	0	0	0	0	0	0	0	0	1	0	0	0	1	0	0	0	0	0	0	0	0	0	0	0
Z4349	Surveillance Düsseldorf	0	2021-07-20		EPI_ISL_3128611	1202	261191	136.894828	20210726_0925_MN36487_FAQ20582_51f890f4_barcode52.fastq	21J (Delta)	40	38	0	2	0	0	0	0	0	0	0	0	0	0	0	0	0	0	0	0	0	0	0	1	0	0	0	1	0	0	0	0	0	0	0	0	0	0	0
Z4348	Surveillance Düsseldorf	0	2021-07-20			5616	NA	NA	NA	21I (Delta)	27	24	0	3	0	0	1	0	0	0	0	0	0	0	0	0	0	0	0	0	0	0	0	1	0	0	0	1	0	0	0	0	0	0	0	0	0	0	0
Z4343	Surveillance Düsseldorf	0	2021-07-20		EPI_ISL_3128606	2032	64261	32.59846	20210726_0925_MN36487_FAQ20582_51f890f4_barcode53.fastq	21J (Delta)	33	31	0	2	0	0	0	0	0	0	0	0	0	0	0	0	0	0	0	0	0	0	0	1	0	0	0	1	0	0	0	0	0	0	0	0	0	0	0
Z4342	Surveillance Düsseldorf	0	2021-07-20		EPI_ISL_3128602	2149	81418	41.473802	20210726_0925_MN36487_FAQ20582_51f890f4_barcode65.fastq	21J (Delta)	37	35	0	2	0	0	0	0	0	0	0	0	0	0	0	0	0	1	0	0	0	0	0	1	0	0	0	1	0	0	0	0	0	0	0	0	0	0	0
Z4341	Surveillance Düsseldorf	0	2021-07-20	KP7	EPI_ISL_3128601	1451	122686	63.056817	20210726_0925_MN36487_FAQ20582_51f890f4_barcode77.fastq	21J (Delta)	40	38	0	2	0	0	0	0	0	0	0	0	0	0	0	0	0	1	0	0	0	0	0	1	0	0	0	1	0	0	0	0	0	0	0	0	0	0	0
Z4339	Surveillance Düsseldorf	0	2021-07-20	P20	EPI_ISL_3128599	2283	123401	62.984873	20210726_0925_MN36487_FAQ20582_51f890f4_barcode89.fastq	21J (Delta)	38	36	0	2	0	0	0	0	0	0	0	0	0	0	0	0	0	1	0	0	0	0	0	1	0	0	0	1	0	0	0	0	0	0	0	0	0	0	0
N1538	Surveillance Düsseldorf	0	2021-07-20		EPI_ISL_3144485	205	NA	NA	NA	21J (Delta)	38	35	0	3	0	0	0	0	0	0	0	0	0	0	0	0	0	0	0	0	0	0	0	1	0	0	0	1	0	0	0	0	0	0	0	0	0	0	0
N1534	Surveillance Düsseldorf	0	2021-07-20		EPI_ISL_3144481	72	NA	NA	NA	21J (Delta)	41	38	0	3	0	0	0	0	0	0	0	0	0	0	0	0	0	0	0	0	0	0	0	1	0	0	0	1	0	0	0	0	0	0	0	0	0	0	0
N1525	Surveillance Düsseldorf	0	2021-07-20		EPI_ISL_3144472	78	NA	NA	NA	21J (Delta)	46	43	0	3	0	0	0	0	0	0	0	0	0	0	0	0	0	0	0	0	0	0	0	1	0	0	0	1	0	0	0	0	0	0	0	0	0	0	0
N1524	Surveillance Düsseldorf	0	2021-07-20	NA	EPI_ISL_3144471	115	NA	NA	NA	21J (Delta)	44	41	0	3	0	0	0	0	0	0	0	0	0	0	0	0	0	1	0	0	0	0	0	1	0	0	0	1	0	0	0	0	0	0	0	0	0	0	0
N1522	Surveillance Düsseldorf	0	2021-07-20		EPI_ISL_3144469	1467	NA	NA	NA	21J (Delta)	37	34	0	3	0	0	0	0	0	0	0	0	0	0	0	0	0	0	0	0	0	0	0	1	0	0	0	0	0	0	0	0	0	0	0	0	0	0	0
Z4439	Surveillance Düsseldorf	0	2021-07-21		EPI_ISL_3131774	1484	127393	66.423145	20210726_1159_MN23004_FAQ17826_d0473173_barcode31.fastq	21J (Delta)	43	40	0	3	0	0	0	0	0	0	0	0	0	0	0	0	0	0	0	0	0	0	0	1	0	0	0	1	0	0	0	0	0	0	0	0	0	0	0
Z4438	Surveillance Düsseldorf	0	2021-07-21		EPI_ISL_3131773	1745	59705	30.434752	20210726_1159_MN23004_FAQ17826_d0473173_barcode19.fastq	21J (Delta)	37	35	0	2	0	0	0	0	0	0	0	0	0	0	0	0	0	0	0	0	0	0	0	1	0	0	0	1	0	0	0	0	0	0	0	0	0	0	0
Z4437	Surveillance Düsseldorf	0	2021-07-21			4183	41749	20.996793	20210726_1159_MN35772_FAQ21857_50e43d21_barcode54.fastq	21J (Delta)	33	31	0	2	0	0	0	0	0	0	0	0	0	0	0	0	0	0	0	0	0	0	0	1	0	0	0	1	0	0	0	0	0	0	0	0	0	0	0
Z4436	Surveillance Düsseldorf	0	2021-07-21			4799	34334	17.388992	20210726_1159_MN23004_FAQ17826_d0473173_barcode18.fastq	21J (Delta)	33	30	0	3	0	0	0	0	0	0	0	0	0	0	0	0	0	0	0	0	0	0	0	1	0	0	0	1	0	0	0	0	0	0	0	0	0	0	0
Z4435	Surveillance Düsseldorf	0	2021-07-21		EPI_ISL_3131772	1973	68104	35.076981	20210726_1159_MN35772_FAQ21857_50e43d21_barcode78.fastq	21J (Delta)	41	39	0	2	0	0	0	0	0	0	0	0	0	0	0	0	0	0	0	0	0	0	0	1	0	0	0	1	0	0	0	0	0	0	0	0	0	0	0
Z4434	Surveillance Düsseldorf	0	2021-07-21			5898	NA	NA	NA	21I (Delta)	28	25	0	3	0	0	0	0	0	0	0	0	0	0	0	0	0	0	0	0	0	0	0	1	0	0	0	1	0	0	0	0	0	0	0	0	0	0	0
Z4433	Surveillance Düsseldorf	0	2021-07-21		EPI_ISL_3131771	1204	114408	59.506868	20210726_1159_MN35772_FAQ21857_50e43d21_barcode43.fastq	21J (Delta)	38	35	0	3	0	0	0	0	0	0	0	0	0	0	0	0	0	0	0	0	0	0	0	1	0	0	0	1	0	0	0	0	0	0	0	0	0	0	0
Z4432	Surveillance Düsseldorf	0	2021-07-21		EPI_ISL_3131770	1709	115728	59.674977	20210726_1159_MN35772_FAQ21857_50e43d21_barcode91.fastq	21J (Delta)	37	35	0	2	0	0	0	0	0	0	0	0	0	0	0	0	0	0	0	0	0	0	0	1	0	0	0	1	0	0	0	0	0	0	0	0	0	0	0
Z4431	Surveillance Düsseldorf	0	2021-07-21		EPI_ISL_3131769	1709	140790	72.732347	20210726_1159_MN35772_FAQ21857_50e43d21_barcode55.fastq	21J (Delta)	37	35	0	2	0	0	0	0	0	0	0	0	0	0	0	0	0	0	0	0	0	0	0	1	0	0	0	1	0	0	0	0	0	0	0	0	0	0	0
Z4430	Surveillance Düsseldorf	0	2021-07-21		EPI_ISL_3131768	2406	94335	48.862647	20210726_1159_MN35772_FAQ21857_50e43d21_barcode79.fastq	21J (Delta)	34	32	0	2	0	0	0	0	0	0	0	0	0	0	0	0	0	0	0	0	0	0	0	1	0	0	0	1	0	0	0	0	0	0	0	0	0	0	0
Z4429	Surveillance Düsseldorf	0	2021-07-21		EPI_ISL_3131767	2749	46744	23.949247	20210726_1159_MN35772_FAQ21857_50e43d21_barcode67.fastq	21J (Delta)	30	28	0	2	0	0	0	0	0	0	0	0	0	0	0	0	0	0	0	0	0	0	0	1	0	0	0	1	0	0	0	0	0	0	0	0	0	0	0
Z4428	Surveillance Düsseldorf	0	2021-07-21		EPI_ISL_3131766	1496	89965	46.708383	20210726_1159_MN23004_FAQ17826_d0473173_barcode07.fastq	21J (Delta)	43	40	0	3	0	0	0	0	0	0	0	0	0	0	0	0	0	0	0	0	0	0	0	1	0	0	0	1	0	0	0	0	0	0	0	0	0	0	0
Z4427	Surveillance Düsseldorf	0	2021-07-21		EPI_ISL_3131765	1502	83453	43.544787	20210726_1159_MN35772_FAQ21857_50e43d21_barcode90.fastq	21J (Delta)	40	38	0	2	0	0	0	0	0	0	0	0	0	0	0	0	0	0	0	0	0	0	0	1	0	0	0	1	0	0	0	0	0	0	0	0	0	0	0
Z4426	Surveillance Düsseldorf	0	2021-07-21		EPI_ISL_3131507	1276	363334	192.014301	20210726_1159_MN23004_FAQ17826_d0473173_barcode08.fastq	21J (Delta)	36	34	0	2	0	0	0	0	0	0	0	0	0	0	0	0	0	0	0	0	0	0	0	1	0	0	0	1	0	0	0	0	0	0	0	0	0	0	0
Z4425	Surveillance Düsseldorf	0	2021-07-21		EPI_ISL_3131505	2301	71841	37.689376	20210726_1159_MN35772_FAQ21857_50e43d21_barcode66.fastq	21J (Delta)	34	32	0	2	0	0	0	0	0	0	0	0	0	0	0	0	0	0	0	0	0	0	0	1	0	0	0	1	0	0	0	0	0	0	0	0	0	0	0
Z4424	Surveillance Düsseldorf	0	2021-07-21		EPI_ISL_3131504	2767	52061	26.266811	20210726_1159_MN23004_FAQ17826_d0473173_barcode30.fastq	21J (Delta)	32	29	0	3	0	0	0	0	0	0	0	0	0	0	0	0	0	0	0	0	0	0	0	1	0	0	0	1	0	0	0	0	0	0	0	0	0	0	0
Z4421	Surveillance Düsseldorf	0	2021-07-21		EPI_ISL_3131500	1497	89643	47.449474	20210726_1159_MN23004_FAQ17826_d0473173_barcode06.fastq	21J (Delta)	40	38	0	2	0	0	0	0	0	0	0	0	0	0	0	0	0	0	0	0	0	0	0	1	0	0	0	1	0	0	0	0	0	0	0	0	0	0	0
Z4420	Surveillance Düsseldorf	0	2021-07-21		EPI_ISL_3131499	2031	43692	22.553145	20210726_1159_MN35772_FAQ21857_50e43d21_barcode65.fastq	21J (Delta)	39	37	0	2	0	0	0	0	0	0	0	0	0	0	0	0	0	1	0	0	0	0	0	1	0	0	0	1	0	0	0	0	0	0	0	0	0	0	0
Z4419	Surveillance Düsseldorf	0	2021-07-21		EPI_ISL_3131498	2383	51735	27.017804	20210726_1159_MN35772_FAQ21857_50e43d21_barcode77.fastq	21J (Delta)	39	37	0	2	0	0	0	0	0	0	0	0	0	0	0	0	0	0	0	0	0	0	0	1	0	0	0	1	0	0	0	0	0	0	0	0	0	0	0
Z4418	Surveillance Düsseldorf	0	2021-07-21		EPI_ISL_3131496	1202	166896	87.952972	20210726_1159_MN35772_FAQ21857_50e43d21_barcode89.fastq	21J (Delta)	36	33	0	3	0	0	0	0	0	0	0	0	0	0	0	0	0	0	0	0	0	0	0	1	0	0	0	1	0	0	0	0	0	0	0	0	0	0	0
Z4417	Surveillance Düsseldorf	0	2021-07-21		EPI_ISL_3131494	1209	51901	26.956491	20210726_1159_MN23004_FAQ17826_d0473173_barcode29.fastq	21J (Delta)	36	34	0	2	0	0	0	0	0	0	0	0	0	0	0	0	0	0	0	0	0	0	0	1	0	0	0	1	0	0	0	0	0	0	0	0	0	0	0
Z4416	Surveillance Düsseldorf	0	2021-07-21		EPI_ISL_3131493	2343	37335	19.165164	20210726_1159_MN35772_FAQ21857_50e43d21_barcode41.fastq	21J (Delta)	33	31	0	2	0	0	0	0	0	0	0	0	0	0	0	0	0	0	0	0	0	0	0	1	0	0	0	1	0	0	0	0	0	0	0	0	0	0	0
Z4415	Surveillance Düsseldorf	0	2021-07-21		EPI_ISL_3131491	1538	52576	27.629897	20210726_1159_MN35772_FAQ21857_50e43d21_barcode53.fastq	21J (Delta)	43	41	0	2	0	0	0	0	0	0	0	0	0	0	0	0	0	0	0	0	0	0	0	1	0	0	0	1	0	0	0	0	0	0	0	0	0	0	0
Z4414	Surveillance Düsseldorf	0	2021-07-21			3718	20196	10.208579	20210726_1159_MN23004_FAQ17826_d0473173_barcode17.fastq	21J (Delta)	31	29	0	2	0	0	0	0	0	0	0	0	0	0	0	0	0	0	0	0	0	0	0	1	0	0	0	1	0	0	0	0	0	0	0	0	0	0	0
Z4413	Surveillance Düsseldorf	0	2021-07-21		EPI_ISL_3131489	2305	38940	19.754297	20210726_1159_MN23004_FAQ17826_d0473173_barcode05.fastq	21J (Delta)	38	36	0	2	0	0	0	0	0	0	0	0	0	0	0	0	0	0	0	0	0	0	0	1	0	0	0	1	0	0	0	0	0	0	0	0	0	0	0
Z4412	Surveillance Düsseldorf	0	2021-07-21			13842	NA	NA	NA	21J (Delta)	23	20	0	3	0	0	0	0	0	0	0	0	0	0	0	0	0	1	0	0	0	0	0	1	0	0	0	1	0	0	0	0	0	0	0	0	0	0	0
Z4411	Surveillance Düsseldorf	0	2021-07-21	P23	EPI_ISL_3131487	2039	59174	31.120994	20210726_1159_MN23004_FAQ17826_d0473173_barcode28.fastq	21J (Delta)	40	37	0	3	0	0	0	0	0	0	0	0	0	0	0	0	0	1	0	0	0	0	0	1	0	0	0	1	0	0	0	0	0	0	0	0	0	0	0
Z4410	Surveillance Düsseldorf	0	2021-07-21			4145	21548	11.181844	20210726_1159_MN23004_FAQ17826_d0473173_barcode16.fastq	21J (Delta)	34	32	0	2	0	0	0	0	0	0	0	0	0	0	0	0	0	0	0	0	0	0	0	1	0	0	0	1	0	0	0	0	0	0	0	0	0	0	0
Z4409	Surveillance Düsseldorf	0	2021-07-21		EPI_ISL_3131486	992	147635	77.78753	20210726_1159_MN35772_FAQ21857_50e43d21_barcode76.fastq	21J (Delta)	37	35	0	2	0	0	0	0	0	0	0	0	0	0	0	0	0	0	0	0	0	0	0	1	0	0	0	1	0	0	0	0	0	0	0	0	0	0	0
Z4408	Surveillance Düsseldorf	0	2021-07-21			14175	NA	NA	NA	21I (Delta)	17	15	0	2	0	0	0	0	0	0	0	0	0	0	0	0	0	0	0	0	0	0	0	1	0	0	0	1	0	0	0	0	0	0	0	0	0	0	0
Z4407	Surveillance Düsseldorf	0	2021-07-21		EPI_ISL_3131484	1285	99599	52.728558	20210726_1159_MN35772_FAQ21857_50e43d21_barcode64.fastq	21J (Delta)	41	39	0	2	0	0	0	0	0	0	0	0	0	0	0	0	0	0	0	0	0	0	0	1	0	0	0	1	0	0	0	0	0	0	0	0	0	0	0
Z4406	Surveillance Düsseldorf	0	2021-07-21		EPI_ISL_3131482	990	182620	97.257302	20210726_1159_MN35772_FAQ21857_50e43d21_barcode88.fastq	21J (Delta)	42	39	0	3	0	0	0	0	0	0	0	0	0	0	0	0	0	0	0	0	0	0	0	1	0	0	0	1	0	0	0	0	0	0	0	0	0	0	0
Z4405	Surveillance Düsseldorf	0	2021-07-21			4208	35556	18.559518	20210726_1159_MN23004_FAQ17826_d0473173_barcode04.fastq	21J (Delta)	34	32	0	2	0	0	0	0	0	0	0	0	0	0	0	0	0	0	0	0	0	0	0	1	0	0	0	1	0	0	0	0	0	0	0	0	0	0	0
Z4404	Surveillance Düsseldorf	0	2021-07-21			4114	111090	56.928703	20210726_1159_MN23004_FAQ17826_d0473173_barcode27.fastq	21J (Delta)	34	31	0	3	0	0	0	0	0	0	0	0	0	0	0	0	0	0	0	0	0	0	0	1	0	0	0	1	0	0	0	0	0	0	0	0	0	0	0
Z4403	Surveillance Düsseldorf	0	2021-07-21		EPI_ISL_3131480	1280	150987	81.476928	20210726_1159_MN35772_FAQ21857_50e43d21_barcode63.fastq	21J (Delta)	38	35	0	3	0	0	0	0	0	0	0	0	0	0	0	0	0	0	0	0	0	0	0	1	0	0	0	1	0	0	0	0	0	0	0	0	0	0	0
Z4402	Surveillance Düsseldorf	0	2021-07-21		EPI_ISL_3131478	651	152587	82.993205	20210726_1159_MN35772_FAQ21857_50e43d21_barcode75.fastq	21I (Delta)	38	34	0	4	0	0	0	0	0	0	0	0	0	0	0	0	0	0	0	0	0	0	0	1	0	0	0	1	0	0	0	0	0	0	0	0	0	0	0
Z4401	Surveillance Düsseldorf	0	2021-07-21		EPI_ISL_3131477	990	121229	66.068565	20210726_1159_MN23004_FAQ17826_d0473173_barcode39.fastq	21J (Delta)	38	35	0	3	0	0	0	0	0	0	0	0	0	0	0	0	0	0	0	0	0	0	0	1	0	0	0	1	0	0	0	0	0	0	0	0	0	0	0
Z4400	Surveillance Düsseldorf	0	2021-07-21		EPI_ISL_3131475	972	148743	79.411238	20210726_1159_MN35772_FAQ21857_50e43d21_barcode51.fastq	21J (Delta)	44	41	0	3	0	0	0	0	0	0	0	0	0	0	0	0	0	0	0	0	0	0	0	1	0	0	0	1	0	0	0	0	0	0	0	0	0	0	0
Z4399	Surveillance Düsseldorf	0	2021-07-21		EPI_ISL_3131473	1272	125079	66.650297	20210726_1159_MN35772_FAQ21857_50e43d21_barcode87.fastq	21J (Delta)	42	40	0	2	0	0	0	0	0	0	0	0	0	0	0	0	0	0	0	0	0	0	0	1	0	0	0	1	0	0	0	0	0	0	0	0	0	0	0
Z4398	Surveillance Düsseldorf	0	2021-07-21		EPI_ISL_3131472	1451	121897	64.244262	20210726_1159_MN23004_FAQ17826_d0473173_barcode03.fastq	21J (Delta)	41	39	0	2	0	0	0	0	0	0	0	0	0	0	0	0	0	1	0	0	0	0	0	1	0	0	0	1	0	0	0	0	0	0	0	0	0	0	0
Z4397	Surveillance Düsseldorf	0	2021-07-21	KP10	EPI_ISL_3131470	1451	74265	39.134101	20210726_1159_MN23004_FAQ17826_d0473173_barcode15.fastq	21J (Delta)	42	39	0	3	0	0	0	0	0	0	0	0	0	0	0	0	0	1	0	0	0	0	0	1	0	0	0	1	0	0	0	0	0	0	0	0	0	0	0
Z4365	Surveillance Düsseldorf	0	2021-07-21	P19	EPI_ISL_3128626	1451	283938	147.400157	20210726_0925_MN36487_FAQ20582_51f890f4_barcode90.fastq	21J (Delta)	40	38	0	2	0	0	0	0	0	0	0	0	0	0	0	0	0	1	0	0	0	0	0	1	0	0	0	1	0	0	0	0	0	0	0	0	0	0	0
Z4359	Surveillance Düsseldorf	0	2021-07-21		EPI_ISL_3128621	1786	162812	82.933612	20210726_0925_MN36487_FAQ20582_51f890f4_barcode66.fastq	21J (Delta)	39	36	0	3	0	0	0	0	0	0	0	0	0	0	0	0	0	0	0	0	0	0	0	1	0	0	0	1	0	0	0	0	0	0	0	0	0	0	0
Z4358	Surveillance Düsseldorf	0	2021-07-21		EPI_ISL_3128620	1786	146808	74.851755	20210726_0925_MN36487_FAQ20582_51f890f4_barcode78.fastq	21J (Delta)	39	36	0	3	0	0	0	0	0	0	0	0	0	0	0	0	0	0	0	0	0	0	0	1	0	0	0	1	0	0	0	0	0	0	0	0	0	0	0
Z4345	Surveillance Düsseldorf	0	2021-07-21		EPI_ISL_3128608	990	207515	111.347275	20210726_0925_MN25472_FAQ20611_6a2aa3f7_barcode18.fastq	21J (Delta)	39	37	0	2	0	0	0	0	0	0	0	0	0	0	0	0	0	0	0	0	0	0	0	1	0	0	0	1	0	0	0	0	0	0	0	0	0	0	0
Z4344	Surveillance Düsseldorf	0	2021-07-21		EPI_ISL_3128607	990	265641	140.891785	20210726_0925_MN25472_FAQ20611_6a2aa3f7_barcode06.fastq	21J (Delta)	39	37	0	2	0	0	0	0	0	0	0	0	0	0	0	0	0	0	0	0	0	0	0	1	0	0	0	1	0	0	0	0	0	0	0	0	0	0	0
Z4340	Surveillance Düsseldorf	0	2021-07-21	P16_2	EPI_ISL_3128600	1451	351171	184.237392	20210726_0925_MN36487_FAQ20582_51f890f4_barcode42.fastq	21J (Delta)	40	38	0	2	0	0	0	0	0	0	0	0	0	0	0	0	0	1	0	0	0	0	0	1	0	0	0	1	0	0	0	0	0	0	0	0	0	0	0
Z4338	Surveillance Düsseldorf	0	2021-07-21		EPI_ISL_3128598	398	243261	128.041015	20210726_0925_MN25472_FAQ20611_6a2aa3f7_barcode30.fastq	20I (Alpha, V1)	45	41	0	4	0	0	0	0	0	0	0	0	0	0	0	0	0	0	0	0	0	0	0	0	0	0	0	1	1	0	0	0	0	0	0	0	0	0	0
Z4337	Surveillance Düsseldorf	0	2021-07-21		EPI_ISL_3128597	990	293919	153.298385	20210726_0925_MN36487_FAQ20582_51f890f4_barcode54.fastq	21J (Delta)	44	42	0	2	0	0	0	0	0	0	0	0	0	0	0	0	0	0	0	0	0	0	0	1	0	0	0	1	0	0	0	0	0	0	0	0	0	0	0
N1539	Surveillance Düsseldorf	0	2021-07-21		EPI_ISL_3144486	159	NA	NA	NA	21J (Delta)	41	38	0	3	0	0	0	0	0	0	0	0	0	0	0	0	0	0	0	0	0	0	0	1	0	0	0	1	0	0	0	0	0	0	0	0	0	0	0
N1537	Surveillance Düsseldorf	0	2021-07-21		EPI_ISL_3144484	162	NA	NA	NA	21J (Delta)	38	35	0	3	0	0	0	0	0	0	0	0	0	0	0	0	0	0	0	0	0	0	0	1	0	0	0	1	0	0	0	0	0	0	0	0	0	0	0
N1536	Surveillance Düsseldorf	0	2021-07-21		EPI_ISL_3144483	230	NA	NA	NA	21J (Delta)	38	35	0	3	0	0	0	0	0	0	0	0	0	0	0	0	0	0	0	0	0	0	0	1	0	0	0	1	0	0	0	0	0	0	0	1	0	0	0
N1535	Surveillance Düsseldorf	0	2021-07-21		EPI_ISL_3144482	122	NA	NA	NA	21J (Delta)	40	37	0	3	0	0	0	0	0	0	0	0	0	0	0	0	0	0	0	0	0	0	0	1	0	0	0	1	0	0	0	0	0	0	0	0	0	0	0
N1532	Surveillance Düsseldorf	0	2021-07-21		EPI_ISL_3144479	136	NA	NA	NA	21J (Delta)	46	43	0	3	0	0	0	0	0	0	0	0	0	0	0	0	0	0	0	0	0	0	0	1	0	0	0	1	0	0	0	0	0	0	0	0	0	0	0
N1531	Surveillance Düsseldorf	0	2021-07-21		EPI_ISL_3144478	73	NA	NA	NA	21J (Delta)	38	35	0	3	0	0	0	0	0	0	0	0	0	0	0	0	0	0	0	0	0	0	0	1	0	0	0	1	0	0	0	0	0	0	0	0	0	0	0
N1530	Surveillance Düsseldorf	0	2021-07-21		EPI_ISL_3144477	73	NA	NA	NA	21J (Delta)	46	43	0	3	0	0	0	0	0	0	0	0	0	0	0	0	0	0	0	0	0	0	0	1	0	0	0	1	0	0	0	0	0	0	0	0	0	0	0
N1529	Surveillance Düsseldorf	0	2021-07-21		EPI_ISL_3144476	96	NA	NA	NA	20I (Alpha, V1)	47	43	0	4	0	0	0	0	0	0	0	0	0	0	0	0	0	0	0	0	0	0	0	0	0	0	0	1	0	0	0	0	0	0	0	0	0	0	0
Z4505	Surveillance Düsseldorf	0	2021-07-22			2237	151452	83.672377	20210727_1234_MN26142_FAQ20481_23458ccb_barcode76.fastq	21J (Delta)	32	30	0	2	0	0	0	0	0	0	0	0	0	0	0	0	0	0	0	0	0	0	0	1	0	0	0	1	0	0	0	0	0	0	0	0	0	0	0
Z4504	Surveillance Düsseldorf	0	2021-07-22			3357	95206	54.151549	20210727_1234_MN37044_FAQ20677_41e46215_barcode28.fastq	21J (Delta)	38	36	0	2	0	0	0	0	0	0	0	0	0	0	0	0	0	0	0	0	0	0	0	1	0	0	0	1	0	0	0	0	0	0	0	0	0	0	0
Z4503	Surveillance Düsseldorf	0	2021-07-22			3367	83676	45.516769	20210727_1234_MN26142_FAQ20481_23458ccb_barcode64.fastq	21J (Delta)	31	29	0	2	0	0	0	0	0	0	0	0	0	0	0	0	0	0	0	0	0	0	0	1	0	0	0	1	0	0	0	0	0	0	0	0	0	0	0
Z4502	Surveillance Düsseldorf	0	2021-07-22			1794	174230	97.606921	20210727_1234_MN26142_FAQ20481_23458ccb_barcode52.fastq	21J (Delta)	40	38	0	2	0	0	0	0	0	0	0	0	0	0	0	0	0	0	0	0	0	0	0	1	0	0	0	1	0	0	0	0	0	0	0	0	0	0	0
Z4501	Surveillance Düsseldorf	0	2021-07-22			1879	129184	72.792958	20210727_1234_MN26142_FAQ20481_23458ccb_barcode40.fastq	21J (Delta)	38	36	0	2	0	0	0	0	0	0	0	0	0	0	0	0	0	0	0	0	0	0	0	1	0	0	0	1	0	0	0	0	0	0	0	0	0	0	0
Z4500	Surveillance Düsseldorf	0	2021-07-22			4484	49955	27.130302	20210727_1234_MN37044_FAQ20677_41e46215_barcode04.fastq	21J (Delta)	31	29	0	2	0	0	0	0	0	0	0	0	0	0	0	0	0	0	0	0	0	0	0	1	0	0	0	1	0	0	0	0	0	0	0	0	0	0	0
Z4499	Surveillance Düsseldorf	0	2021-07-22			6523	NA	NA	NA	21J (Delta)	29	27	0	2	0	0	0	0	0	0	0	0	0	0	0	0	0	0	0	0	0	0	0	1	0	0	1	1	0	0	0	0	0	0	0	0	0	0	0
Z4489	Surveillance Düsseldorf	0	2021-07-22			4553	58396	30.763324	20210727_1234_MN37044_FAQ20677_41e46215_barcode19.fastq	21J (Delta)	33	31	0	2	0	0	0	0	0	0	0	0	0	0	0	0	0	0	0	0	0	0	0	1	0	0	0	1	0	0	0	0	0	0	0	0	0	0	0
Z4488	Surveillance Düsseldorf	0	2021-07-22			4659	70333	39.439119	20210727_1234_MN26142_FAQ20481_23458ccb_barcode90.fastq	21I (Delta)	23	21	0	2	0	0	0	0	0	0	0	0	0	0	0	0	0	0	0	0	0	0	0	0	0	0	0	0	0	0	0	0	0	0	0	0	0	0	0
Z4487	Surveillance Düsseldorf	0	2021-07-22			2080	162743	89.04038	20210727_1234_MN37044_FAQ20677_41e46215_barcode31.fastq	21J (Delta)	38	36	0	2	0	0	0	0	0	0	0	0	0	0	0	0	0	0	0	0	0	0	0	1	0	0	0	1	0	0	0	0	0	0	0	0	0	0	0
Z4486	Surveillance Düsseldorf	0	2021-07-22			8110	NA	NA	NA	21J (Delta)	29	27	0	2	0	0	0	0	0	0	0	0	0	0	0	0	0	0	0	0	0	0	0	1	0	0	0	1	0	0	0	0	0	0	0	0	0	0	0
Z4456	Surveillance Düsseldorf	0	2021-07-22			1287	197290	111.680602	20210727_1234_MN26142_FAQ20481_23458ccb_barcode54.fastq	21J (Delta)	37	35	0	2	0	0	0	0	0	0	0	0	0	0	0	0	0	0	0	0	0	0	0	1	0	0	0	1	0	0	0	0	0	0	0	0	0	0	0
Z4455	Surveillance Düsseldorf	0	2021-07-22			1287	208295	115.813583	20210727_1234_MN26142_FAQ20481_23458ccb_barcode42.fastq	21J (Delta)	39	37	0	2	0	0	0	0	0	0	0	0	0	0	0	0	0	0	0	0	0	0	0	1	0	0	0	1	0	0	0	0	0	0	0	0	0	0	0
Z4454	Surveillance Düsseldorf	0	2021-07-22			1285	157436	86.10323	20210727_1234_MN37044_FAQ20677_41e46215_barcode30.fastq	21J (Delta)	41	39	0	2	0	0	0	0	0	0	0	0	0	0	0	0	0	0	0	0	0	0	0	1	0	0	0	1	0	0	0	0	0	0	0	0	0	0	0
Z4453	Surveillance Düsseldorf	0	2021-07-22			3979	100193	57.580918	20210727_1234_MN37044_FAQ20677_41e46215_barcode06.fastq	21J (Delta)	29	27	0	2	0	0	0	0	0	0	0	0	0	0	0	0	0	0	0	0	0	0	0	1	0	0	0	1	0	0	0	0	0	0	0	0	0	0	0
Z4452	Surveillance Düsseldorf	0	2021-07-22			2377	133034	76.071159	20210727_1234_MN37044_FAQ20677_41e46215_barcode18.fastq	21I (Delta)	29	27	0	2	0	0	0	0	0	0	0	0	0	0	0	0	0	0	0	0	0	0	0	0	0	0	0	0	0	0	0	0	0	0	0	0	0	0	0
Z4451	Surveillance Düsseldorf	0	2021-07-22			1945	171772	95.44437	20210727_1234_MN26142_FAQ20481_23458ccb_barcode89.fastq	21J (Delta)	38	36	0	2	0	0	0	0	0	0	0	0	0	0	0	0	0	0	0	0	0	0	0	1	0	0	0	1	0	0	0	0	0	0	0	0	0	0	0
Z4448	Surveillance Düsseldorf	0	2021-07-22			3175	63963	34.233829	20210727_1234_MN37044_FAQ20677_41e46215_barcode17.fastq	21J (Delta)	34	32	0	2	0	0	0	0	0	0	0	0	0	0	0	0	0	0	0	0	0	0	0	1	0	0	0	1	0	0	0	0	0	0	0	0	0	0	0
Z4447	Surveillance Düsseldorf	0	2021-07-22			1796	160033	91.243385	20210727_1234_MN26142_FAQ20481_23458ccb_barcode65.fastq	21J (Delta)	38	36	0	2	0	0	0	0	0	0	0	0	0	0	0	0	0	0	0	0	0	0	0	1	0	0	0	1	0	0	0	0	0	0	0	0	0	0	0
Z4446	Surveillance Düsseldorf	0	2021-07-22			3186	116530	63.299215	20210727_1234_MN26142_FAQ20481_23458ccb_barcode41.fastq	21J (Delta)	39	37	0	2	0	0	0	0	0	0	0	0	0	0	0	0	0	0	0	0	0	0	0	1	0	0	0	1	0	0	0	0	0	0	0	0	0	0	0
Z4445	Surveillance Düsseldorf	0	2021-07-22			2339	100270	54.18145	20210727_1234_MN37044_FAQ20677_41e46215_barcode29.fastq	21J (Delta)	32	30	0	2	0	0	0	0	0	0	0	0	0	0	0	0	0	0	0	0	0	0	0	1	0	0	0	1	0	0	0	0	0	0	0	0	0	0	0
Z4444	Surveillance Düsseldorf	0	2021-07-22			4275	89760	48.079314	20210727_1234_MN26142_FAQ20481_23458ccb_barcode53.fastq	21J (Delta)	33	31	0	2	0	0	0	0	0	0	0	0	0	0	0	0	0	0	0	0	0	0	0	1	0	0	0	1	0	0	0	0	0	0	0	0	0	0	0
Z4443	Surveillance Düsseldorf	0	2021-07-22			2034	142236	78.434778	20210727_1234_MN26142_FAQ20481_23458ccb_barcode88.fastq	21J (Delta)	41	39	0	2	0	0	0	0	0	0	0	0	0	0	0	0	0	0	0	0	0	0	0	1	0	0	0	1	0	0	0	0	0	0	0	0	0	0	0
Z4442	Surveillance Düsseldorf	0	2021-07-22	P21		3031	110674	61.674456	20210727_1234_MN37044_FAQ20677_41e46215_barcode05.fastq	21J (Delta)	35	33	0	2	0	0	0	0	0	0	0	0	0	0	0	0	0	1	0	0	0	0	0	1	0	0	0	1	0	0	0	0	0	0	0	0	0	0	0
Z4441	Surveillance Düsseldorf	0	2021-07-22			1879	179636	101.822704	20210727_1234_MN26142_FAQ20481_23458ccb_barcode66.fastq	21J (Delta)	38	36	0	2	0	0	0	0	0	0	0	0	0	0	0	0	0	0	0	0	0	0	0	1	0	0	0	1	0	0	0	0	0	0	0	0	0	0	0
Z4440	Surveillance Düsseldorf	0	2021-07-22			1272	194428	106.481007	20210727_1234_MN26142_FAQ20481_23458ccb_barcode78.fastq	21J (Delta)	39	37	0	2	0	0	0	0	0	0	0	0	0	0	0	0	0	0	0	0	0	0	0	1	0	0	0	1	0	0	0	0	0	0	0	0	0	0	0
Z4362	Surveillance Düsseldorf	0	2021-07-22		EPI_ISL_3128624	1202	215003	110.993478	20210726_0925_MN36487_FAQ20582_51f890f4_barcode55.fastq	21J (Delta)	44	42	0	2	0	0	0	0	0	0	0	0	0	0	0	0	0	0	0	0	0	0	0	1	0	0	0	1	0	0	0	0	0	0	0	0	0	0	0
Z4361	Surveillance Düsseldorf	0	2021-07-22	P13_2	EPI_ISL_3128623	1994	117259	59.805983	20210726_0925_MN36487_FAQ20582_51f890f4_barcode43.fastq	21J (Delta)	39	37	0	2	0	0	0	0	0	0	0	0	0	0	0	0	0	1	0	0	0	0	0	1	0	0	0	1	0	0	0	0	0	0	0	0	0	0	0
Z4360	Surveillance Düsseldorf	0	2021-07-22	P13_1	EPI_ISL_3128622	2447	82542	41.820721	20210726_0925_MN25472_FAQ20611_6a2aa3f7_barcode31.fastq	21J (Delta)	36	34	0	2	0	0	0	0	0	0	0	0	0	0	0	0	0	1	0	0	0	0	0	1	0	0	0	1	0	0	0	0	0	0	0	0	0	0	0
Z4357	Surveillance Düsseldorf	0	2021-07-22		EPI_ISL_3128619	1202	69050	35.788968	20210726_0925_MN25472_FAQ20611_6a2aa3f7_barcode19.fastq	21J (Delta)	39	37	0	2	0	0	0	0	0	0	0	0	0	0	0	0	0	0	0	0	0	0	0	1	0	0	0	1	0	0	0	0	0	0	0	0	0	0	0
Z4356	Surveillance Düsseldorf	0	2021-07-22		EPI_ISL_3128618	1202	121929	62.137569	20210726_0925_MN25472_FAQ20611_6a2aa3f7_barcode07.fastq	21J (Delta)	39	37	0	2	0	0	0	0	0	0	0	0	0	0	0	0	0	0	0	0	0	0	0	1	0	0	0	1	0	0	0	0	0	0	0	0	0	0	0
N1540	Surveillance Düsseldorf	0	2021-07-22		EPI_ISL_3144487	2423	NA	NA	NA	21J (Delta)	38	33	0	3	2	0	0	0	0	0	0	0	0	0	0	0	0	0	0	0	0	0	0	1	0	0	0	1	0	0	0	0	0	0	0	0	0	0	0
N1528	Surveillance Düsseldorf	0	2021-07-22		EPI_ISL_3144475	183	NA	NA	NA	21J (Delta)	43	40	0	3	0	0	0	0	0	0	0	0	0	0	0	0	0	0	0	0	0	0	0	1	0	0	0	1	0	0	0	0	0	0	0	0	0	0	0
N1527	Surveillance Düsseldorf	0	2021-07-22		EPI_ISL_3144474	85	NA	NA	NA	21J (Delta)	44	41	0	3	0	0	0	0	0	0	0	0	0	0	0	0	0	0	0	0	0	0	0	1	0	0	0	1	0	0	0	0	0	0	0	0	0	0	0
N1526	Surveillance Düsseldorf	0	2021-07-22		EPI_ISL_3144473	2610	NA	NA	NA	21J (Delta)	37	34	0	3	0	0	0	0	0	0	0	0	0	0	0	0	0	0	0	0	0	0	0	1	0	0	0	1	0	0	0	0	0	0	0	0	0	0	0
N1523	Surveillance Düsseldorf	0	2021-07-22		EPI_ISL_3144470	258	NA	NA	NA	21J (Delta)	42	39	0	3	0	0	0	0	0	0	0	0	0	0	0	0	0	0	0	0	0	0	0	1	0	0	0	1	0	0	0	0	0	0	0	0	0	0	0
Z4498	Surveillance Düsseldorf	0	2021-07-23			2579	113003	60.090186	20210727_1234_MN26142_FAQ20481_23458ccb_barcode55.fastq	21I (Delta)	30	28	0	2	0	0	0	0	0	0	0	0	0	0	0	0	0	0	0	0	0	0	0	0	0	0	0	0	0	0	0	0	0	0	0	0	0	0	0
Z4497	Surveillance Düsseldorf	0	2021-07-23			1855	92989	52.073794	20210727_1234_MN26142_FAQ20481_23458ccb_barcode67.fastq	21J (Delta)	34	32	0	2	0	0	0	0	0	0	0	0	0	0	0	0	0	0	0	0	0	0	0	1	0	0	0	1	0	0	0	0	0	0	0	0	0	0	0
Z4493	Surveillance Düsseldorf	0	2021-07-23			2021	355382	188.212497	20210727_1234_MN37044_FAQ20677_41e46215_barcode22.fastq	21J (Delta)	45	43	0	2	0	0	0	0	0	0	0	0	0	0	0	0	0	0	0	0	0	0	0	1	0	0	0	1	0	0	0	0	0	0	0	0	0	0	0
Z4492	Surveillance Düsseldorf	0	2021-07-23			1796	337638	185.003208	20210727_1234_MN26142_FAQ20481_23458ccb_barcode34.fastq	21J (Delta)	38	36	0	2	0	0	0	0	0	0	0	0	0	0	0	0	0	0	0	0	0	0	0	1	0	0	0	1	0	0	0	0	0	0	0	0	0	0	0
Z4485	Surveillance Düsseldorf	0	2021-07-23			2658	321977	172.062092	20210727_1234_MN26142_FAQ20481_23458ccb_barcode93.fastq	21I (Delta)	33	31	0	2	0	0	0	0	0	0	0	0	0	0	0	0	0	0	0	0	0	0	0	1	0	0	0	1	0	0	0	0	0	0	0	0	0	0	0
Z4484	Surveillance Düsseldorf	0	2021-07-23			3340	272080	144.751971	20210727_1234_MN26142_FAQ20481_23458ccb_barcode69.fastq	21J (Delta)	35	33	0	2	0	0	0	0	0	0	0	0	0	0	0	0	0	0	0	0	0	0	0	1	0	0	0	1	0	0	0	0	0	0	0	0	0	0	0
Z4483	Surveillance Düsseldorf	0	2021-07-23			2091	269914	148.239154	20210727_1234_MN37044_FAQ20677_41e46215_barcode10.fastq	21J (Delta)	38	36	0	2	0	0	0	0	0	0	0	0	0	0	0	0	0	0	0	0	0	0	0	1	0	0	0	1	0	0	0	0	0	0	0	0	0	0	0
Z4482	Surveillance Düsseldorf	0	2021-07-23			1584	369191	202.798083	20210727_1234_MN26142_FAQ20481_23458ccb_barcode81.fastq	21J (Delta)	42	40	0	2	0	0	0	0	0	0	0	0	0	0	0	0	0	0	0	0	0	0	0	1	0	0	0	1	0	0	0	0	0	0	0	0	0	0	0
Z4471	Surveillance Düsseldorf	0	2021-07-23			1287	413542	228.777644	20210727_1234_MN26142_FAQ20481_23458ccb_barcode92.fastq	21J (Delta)	40	38	0	2	0	0	0	0	0	0	0	0	0	0	0	0	0	0	0	0	0	0	0	1	0	0	0	1	0	0	0	0	0	0	0	0	0	0	0
Z4470	Surveillance Düsseldorf	0	2021-07-23			1835	336944	187.300205	20210727_1234_MN37044_FAQ20677_41e46215_barcode09.fastq	21J (Delta)	35	33	0	2	0	0	0	0	0	0	0	0	0	0	0	0	0	0	0	0	0	0	0	1	0	0	0	1	0	0	0	0	0	0	0	0	0	0	0
Z4469	Surveillance Düsseldorf	0	2021-07-23			1796	362552	197.304993	20210727_1234_MN26142_FAQ20481_23458ccb_barcode45.fastq	21J (Delta)	34	32	0	2	0	0	0	0	0	0	0	0	0	0	0	0	0	0	0	0	0	0	0	1	0	0	0	1	0	0	0	0	0	0	0	0	0	0	0
Z4468	Surveillance Düsseldorf	0	2021-07-23			2091	321545	176.697001	20210727_1234_MN37044_FAQ20677_41e46215_barcode21.fastq	21J (Delta)	40	38	0	2	0	0	0	0	0	0	0	0	0	0	0	0	0	0	0	0	0	0	0	1	0	0	0	1	0	0	0	0	0	0	0	0	0	0	0
Z4467	Surveillance Düsseldorf	0	2021-07-23			1582	469540	261.223984	20210727_1234_MN26142_FAQ20481_23458ccb_barcode80.fastq	21J (Delta)	41	39	0	2	0	0	0	0	0	0	0	0	0	0	0	0	0	0	0	0	0	0	0	1	0	0	0	1	0	0	0	0	0	0	0	0	0	0	0
Z4466	Surveillance Düsseldorf	0	2021-07-23			1822	372076	206.113088	20210727_1234_MN26142_FAQ20481_23458ccb_barcode68.fastq	21J (Delta)	41	39	0	2	0	0	0	0	0	0	0	0	0	0	0	0	0	0	0	0	0	0	0	1	0	0	0	1	0	0	0	0	0	0	0	0	0	0	0
Z4465	Surveillance Düsseldorf	0	2021-07-23			1582	448283	253.369576	20210727_1234_MN26142_FAQ20481_23458ccb_barcode44.fastq	21J (Delta)	42	40	0	2	0	0	0	0	0	0	0	0	0	0	0	0	0	0	0	0	0	0	0	1	0	0	0	1	0	0	0	0	0	0	0	0	0	0	0
Z4464	Surveillance Düsseldorf	0	2021-07-23			1285	441789	245.652657	20210727_1234_MN37044_FAQ20677_41e46215_barcode32.fastq	21J (Delta)	41	39	0	2	0	0	0	0	0	0	0	0	0	0	0	0	0	0	0	0	0	0	0	1	0	0	0	1	0	0	0	0	0	0	0	0	0	0	0
Z4463	Surveillance Düsseldorf	0	2021-07-23			1879	336283	184.234313	20210727_1234_MN26142_FAQ20481_23458ccb_barcode57.fastq	21J (Delta)	41	39	0	2	0	0	0	0	0	0	0	0	0	0	0	0	0	0	0	0	0	0	0	1	0	0	0	1	0	0	0	0	0	0	0	0	0	0	0
Z4462	Surveillance Düsseldorf	0	2021-07-23			1271	515263	280.988783	20210727_1234_MN26142_FAQ20481_23458ccb_barcode56.fastq	21J (Delta)	42	40	0	2	0	0	0	0	0	0	0	0	0	0	0	0	0	0	0	0	0	0	0	1	0	0	0	1	0	0	0	0	0	0	0	0	0	0	0
Z4461	Surveillance Düsseldorf	0	2021-07-23			7580	NA	NA	NA	21J (Delta)	26	24	0	2	0	0	0	0	0	0	0	0	0	0	0	0	0	0	0	0	0	0	0	1	0	0	0	1	0	0	0	0	0	0	0	0	0	0	0
Z4460	Surveillance Düsseldorf	0	2021-07-23			3132	268327	142.694575	20210727_1234_MN26142_FAQ20481_23458ccb_barcode33.fastq	21I (Delta)	27	25	0	2	0	0	0	0	0	0	0	0	0	0	0	0	0	0	0	0	0	0	0	0	0	0	0	0	0	0	0	0	0	0	0	0	0	0	0
Z4459	Surveillance Düsseldorf	0	2021-07-23			2584	258979	145.112458	20210727_1234_MN37044_FAQ20677_41e46215_barcode08.fastq	21I (Delta)	28	26	0	2	0	0	0	0	0	0	0	0	0	0	0	0	0	0	0	0	0	0	0	0	0	0	0	0	0	0	0	0	0	0	0	0	0	0	0
Z4458	Surveillance Düsseldorf	0	2021-07-23			2591	104948	55.111123	20210727_1234_MN26142_FAQ20481_23458ccb_barcode91.fastq	21I (Delta)	33	31	0	2	0	0	0	0	0	0	0	0	0	0	0	0	0	0	0	0	0	0	0	1	0	0	0	1	0	0	0	0	0	0	0	0	0	0	0
Z4457	Surveillance Düsseldorf	0	2021-07-23			1491	134587	72.66061	20210727_1234_MN26142_FAQ20481_23458ccb_barcode79.fastq	21J (Delta)	39	37	0	2	0	0	0	0	0	0	0	0	0	0	0	0	0	0	0	0	0	0	0	1	0	0	0	1	0	0	0	0	0	0	0	0	0	0	0
Z4449	Surveillance Düsseldorf	0	2021-07-23	P15_2		1451	222398	121.555385	20210727_1234_MN26142_FAQ20481_23458ccb_barcode43.fastq	21J (Delta)	41	39	0	2	0	0	0	0	0	0	0	0	0	0	0	0	0	1	0	0	0	0	0	1	0	0	0	1	0	0	0	0	0	0	0	0	0	0	0
N1547	Surveillance Düsseldorf	0	2021-07-23		EPI_ISL_3266248	115	NA	NA	NA	21J (Delta)	43	40	0	3	0	0	0	0	0	0	0	0	0	0	0	0	0	0	0	0	0	0	0	1	0	0	0	1	0	0	0	0	0	0	0	0	0	0	0
N1541	Surveillance Düsseldorf	0	2021-07-23		EPI_ISL_3144488	167	NA	NA	NA	21I (Delta)	40	37	0	3	0	0	0	0	0	0	0	0	0	0	0	0	0	0	0	0	0	0	0	1	0	0	0	1	0	0	0	0	0	0	0	0	0	0	0
Z4541	Surveillance Düsseldorf	0	2021-07-24		EPI_ISL_3210099	2430	212923	111.642131	20210729_1035_MN23004_FAQ20634_d27d2c10_barcode95.fastq	21J (Delta)	37	34	0	3	0	0	0	0	0	0	0	0	0	0	0	0	0	1	0	0	0	0	0	1	0	0	0	1	0	0	0	0	0	0	0	0	0	0	0
Z4540	Surveillance Düsseldorf	0	2021-07-24		EPI_ISL_3210097	1607	138750	74.11363	20210729_1035_MN23004_FAQ20634_d27d2c10_barcode12.fastq	21J (Delta)	35	33	0	2	0	0	0	0	0	0	0	0	0	0	0	0	0	0	0	0	0	0	0	1	0	0	0	1	0	0	0	0	0	0	0	0	0	0	0
Z4515	Surveillance Düsseldorf	0	2021-07-24		EPI_ISL_3210066	1712	512907	272.516826	20210729_1035_MN23004_FAQ20634_d27d2c10_barcode83.fastq	21J (Delta)	36	34	0	2	0	0	0	0	0	0	0	0	0	0	0	0	0	0	0	0	0	0	0	1	0	0	0	1	0	0	0	0	0	0	0	0	0	0	0
Z4514	Surveillance Düsseldorf	0	2021-07-24		EPI_ISL_3210065	1497	423417	225.57061	20210729_1035_MN23004_FAQ20634_d27d2c10_barcode71.fastq	21J (Delta)	41	39	0	2	0	0	0	0	0	0	0	0	0	0	0	0	0	0	0	0	0	0	0	1	0	0	0	1	0	0	0	0	0	0	0	0	0	0	0
Z4496	Surveillance Düsseldorf	0	2021-07-24			2045	263548	140.268563	20210727_1234_MN26142_FAQ20481_23458ccb_barcode58.fastq	21J (Delta)	37	35	0	2	0	0	0	0	0	0	0	0	0	0	0	0	0	0	0	0	0	0	0	1	0	0	0	1	0	0	0	0	0	0	0	0	0	0	0
Z4495	Surveillance Düsseldorf	0	2021-07-24			1880	229780	126.828121	20210727_1234_MN26142_FAQ20481_23458ccb_barcode70.fastq	21J (Delta)	39	37	0	2	0	0	0	0	0	0	0	0	0	0	0	0	0	0	0	0	0	0	0	1	0	0	0	1	0	0	0	0	0	0	0	0	0	0	0
Z4494	Surveillance Düsseldorf	0	2021-07-24			2052	284564	151.721698	20210727_1234_MN26142_FAQ20481_23458ccb_barcode46.fastq	21J (Delta)	40	38	0	2	0	0	0	0	0	0	0	0	0	0	0	0	0	0	0	0	0	0	0	1	0	0	0	1	0	0	0	0	0	0	0	0	0	0	0
Z4491	Surveillance Düsseldorf	0	2021-07-24			2875	226121	119.787702	20210727_1234_MN26142_FAQ20481_23458ccb_barcode82.fastq	21I (Delta)	29	27	0	2	0	0	0	0	0	0	0	0	0	0	0	0	0	0	0	0	0	0	0	1	0	0	0	1	0	0	0	0	0	0	0	0	0	0	0
Z4490	Surveillance Düsseldorf	0	2021-07-24			1817	292227	160.28183	20210727_1234_MN26142_FAQ20481_23458ccb_barcode94.fastq	21I (Delta)	37	35	0	2	0	0	0	0	0	0	0	0	0	0	0	0	0	0	0	0	0	0	0	1	0	0	0	1	0	0	0	0	0	0	0	0	0	0	0
Z4481	Surveillance Düsseldorf	0	2021-07-24			1276	476228	262.590547	20210727_1234_MN37044_FAQ20677_41e46215_barcode24.fastq	21J (Delta)	37	35	0	2	0	0	0	0	0	0	0	0	0	0	0	0	0	0	0	0	0	0	0	1	0	0	0	1	0	0	0	0	0	0	0	0	0	0	0
Z4480	Surveillance Düsseldorf	0	2021-07-24			1473	479644	267.758535	20210727_1234_MN26142_FAQ20481_23458ccb_barcode95.fastq	21J (Delta)	40	38	0	2	0	0	0	0	0	0	0	0	0	0	0	0	0	0	0	0	0	0	0	1	0	0	0	1	0	0	0	0	0	0	0	0	0	0	0
Z4479	Surveillance Düsseldorf	0	2021-07-24			1770	276608	151.920837	20210727_1234_MN37044_FAQ20677_41e46215_barcode12.fastq	21J (Delta)	40	38	0	2	0	0	0	0	0	0	0	0	0	0	0	0	0	0	0	0	0	0	0	1	0	0	0	1	0	0	0	0	0	0	0	0	0	0	0
Z4478	Surveillance Düsseldorf	0	2021-07-24			1285	586129	326.529038	20210727_1234_MN26142_FAQ20481_23458ccb_barcode71.fastq	21J (Delta)	41	39	0	2	0	0	0	0	0	0	0	0	0	0	0	0	0	0	0	0	0	0	0	1	0	0	0	1	0	0	0	0	0	0	0	0	0	0	0
Z4477	Surveillance Düsseldorf	0	2021-07-24			1285	437284	239.553314	20210727_1234_MN26142_FAQ20481_23458ccb_barcode59.fastq	21J (Delta)	41	39	0	2	0	0	0	0	0	0	0	0	0	0	0	0	0	0	0	0	0	0	0	1	0	0	0	1	0	0	0	0	0	0	0	0	0	0	0
Z4476	Surveillance Düsseldorf	0	2021-07-24			1285	768449	430.679724	20210727_1234_MN26142_FAQ20481_23458ccb_barcode83.fastq	21J (Delta)	41	39	0	2	0	0	0	0	0	0	0	0	0	0	0	0	0	0	0	0	0	0	0	1	0	0	0	1	0	0	0	0	0	0	0	0	0	0	0
Z4475	Surveillance Düsseldorf	0	2021-07-24			1492	511769	283.47694	20210727_1234_MN26142_FAQ20481_23458ccb_barcode47.fastq	21J (Delta)	40	38	0	2	0	0	0	0	0	0	0	0	0	0	0	0	0	0	0	0	0	0	0	1	0	0	0	1	0	0	0	0	0	0	0	0	0	0	0
Z4474	Surveillance Düsseldorf	0	2021-07-24			2597	228345	124.144226	20210727_1234_MN37044_FAQ20677_41e46215_barcode11.fastq	21J (Delta)	40	38	0	2	0	0	0	0	0	0	0	0	0	0	0	0	0	0	0	0	0	0	0	1	0	0	0	1	0	0	0	0	0	0	0	0	0	0	0
Z4473	Surveillance Düsseldorf	0	2021-07-24			1783	451947	250.589481	20210727_1234_MN37044_FAQ20677_41e46215_barcode23.fastq	21I (Delta)	31	29	0	2	0	0	0	0	0	0	0	0	0	0	0	0	0	0	0	0	0	0	0	0	0	0	0	0	0	0	0	0	0	0	0	0	0	0	0
Z4472	Surveillance Düsseldorf	0	2021-07-24			990	448252	244.902301	20210727_1234_MN26142_FAQ20481_23458ccb_barcode35.fastq	21J (Delta)	37	35	0	2	0	0	0	0	0	0	0	0	0	0	0	0	0	0	0	0	0	0	0	1	0	0	0	1	0	0	0	0	0	0	0	0	0	0	0
Z4546	Surveillance Düsseldorf	0	2021-07-26		EPI_ISL_3210107	1945	398742	213.462145	20210729_1035_MN23004_FAQ20634_d27d2c10_barcode59.fastq	21J (Delta)	38	36	0	2	0	0	0	0	0	0	0	0	0	0	0	0	0	0	0	0	0	0	0	1	0	0	0	1	0	0	0	0	0	0	0	0	0	0	0
Z4545	Surveillance Düsseldorf	0	2021-07-26		EPI_ISL_3210105	1356	334496	177.706544	20210729_1035_MN23004_FAQ20634_d27d2c10_barcode23.fastq	21J (Delta)	38	36	0	2	0	0	0	0	0	0	0	0	0	0	0	0	0	0	0	0	0	0	0	1	0	0	0	1	0	0	0	0	0	0	0	0	0	0	0
Z4544	Surveillance Düsseldorf	0	2021-07-26		EPI_ISL_3210104	1473	366662	196.167236	20210729_1035_MN23004_FAQ20634_d27d2c10_barcode35.fastq	21J (Delta)	40	38	0	2	0	0	0	0	0	0	0	0	0	0	0	0	0	0	0	0	0	0	0	1	0	0	0	1	0	0	0	0	0	0	0	0	0	0	0
Z4543	Surveillance Düsseldorf	0	2021-07-26		EPI_ISL_3210102	2251	155170	80.780222	20210729_1035_MN23004_FAQ20634_d27d2c10_barcode47.fastq	21J (Delta)	37	35	0	2	0	0	0	0	0	0	0	0	0	0	0	0	0	0	0	0	0	0	0	1	0	0	0	1	0	0	0	0	0	0	0	0	0	0	0
Z4542	Surveillance Düsseldorf	0	2021-07-26		EPI_ISL_3210100	1202	299819	160.317643	20210729_1035_MN23004_FAQ20634_d27d2c10_barcode11.fastq	21J (Delta)	41	39	0	2	0	0	0	0	0	0	0	0	0	0	0	0	0	0	0	0	0	0	0	1	0	0	0	1	0	0	0	0	0	0	0	0	1	0	0
Z4539	Surveillance Düsseldorf	0	2021-07-26		EPI_ISL_3210096	1202	453320	240.887666	20210729_1035_MN23004_FAQ20634_d27d2c10_barcode56.fastq	21J (Delta)	37	35	0	2	0	0	0	0	0	0	0	0	0	0	0	0	0	0	0	0	0	0	0	1	0	0	0	1	0	0	0	0	0	0	0	0	0	0	0
Z4538	Surveillance Düsseldorf	0	2021-07-26		EPI_ISL_3210094	2201	87058	47.054598	20210729_1035_MN23004_FAQ20634_d27d2c10_barcode81.fastq	21J (Delta)	34	32	0	2	0	0	0	0	0	0	0	0	0	0	0	0	0	0	0	0	0	0	0	1	0	0	0	1	0	0	0	0	0	0	0	0	0	0	0
Z4537	Surveillance Düsseldorf	0	2021-07-26		EPI_ISL_3210092	1491	249942	132.367907	20210729_1035_MN23004_FAQ20634_d27d2c10_barcode57.fastq	21J (Delta)	37	35	0	2	0	0	0	0	0	0	0	0	0	0	0	0	0	0	0	0	0	0	0	1	0	0	0	1	0	0	0	0	0	0	0	0	0	0	0
Z4536	Surveillance Düsseldorf	0	2021-07-26		EPI_ISL_3210091	1202	175404	91.282199	20210729_1035_MN23004_FAQ20634_d27d2c10_barcode94.fastq	21J (Delta)	44	41	0	3	0	0	0	0	0	0	0	0	0	0	0	0	0	0	0	0	0	0	0	1	0	0	0	1	0	0	0	0	0	0	0	0	0	0	0
Z4535	Surveillance Düsseldorf	0	2021-07-26		EPI_ISL_3210089	1608	279957	146.316326	20210729_1035_MN23004_FAQ20634_d27d2c10_barcode44.fastq	21J (Delta)	39	37	0	2	0	0	0	0	0	0	0	0	0	0	0	0	0	0	0	0	0	0	0	1	0	0	0	1	0	0	0	0	0	0	0	0	0	0	0
Z4534	Surveillance Düsseldorf	0	2021-07-26		EPI_ISL_3210087	1202	345771	184.75984	20210729_1035_MN23004_FAQ20634_d27d2c10_barcode80.fastq	21J (Delta)	43	41	0	2	0	0	0	0	0	0	0	0	0	0	0	0	0	0	0	0	0	0	0	1	0	0	0	1	0	0	0	0	0	0	0	0	0	0	0
Z4533	Surveillance Düsseldorf	0	2021-07-26		EPI_ISL_3210086	1607	129396	67.813381	20210729_1035_MN23004_FAQ20634_d27d2c10_barcode70.fastq	21J (Delta)	39	37	0	2	0	0	0	0	0	0	0	0	0	0	0	0	0	0	0	0	0	0	0	1	0	0	0	1	0	0	0	0	0	0	0	0	0	0	0
Z4532	Surveillance Düsseldorf	0	2021-07-26		EPI_ISL_3210084	1388	290079	153.416318	20210729_1035_MN23004_FAQ20634_d27d2c10_barcode08.fastq	21J (Delta)	42	40	0	2	0	0	0	0	0	0	0	0	0	0	0	0	0	0	0	0	0	0	0	1	0	0	0	1	0	0	0	0	0	0	0	0	0	0	0
Z4531	Surveillance Düsseldorf	0	2021-07-26		EPI_ISL_3210083	1393	190737	104.476264	20210729_1035_MN23004_FAQ20634_d27d2c10_barcode45.fastq	21I (Delta)	40	38	0	2	0	0	0	0	0	0	0	0	1	0	0	0	0	0	0	0	0	0	0	1	0	0	0	1	0	0	0	0	0	0	0	0	0	0	0
Z4530	Surveillance Düsseldorf	0	2021-07-26		EPI_ISL_3210081	2165	182352	97.116567	20210729_1035_MN23004_FAQ20634_d27d2c10_barcode46.fastq	21J (Delta)	39	37	0	2	0	0	0	0	0	0	0	0	0	0	0	0	0	0	0	0	0	0	0	1	0	0	0	1	0	0	0	0	0	0	0	0	0	0	0
Z4529	Surveillance Düsseldorf	0	2021-07-26		EPI_ISL_3210080	1651	320521	172.248605	20210729_1035_MN23004_FAQ20634_d27d2c10_barcode09.fastq	21J (Delta)	40	38	0	2	0	0	0	0	0	0	0	0	0	0	0	0	0	0	0	0	0	0	0	1	0	0	0	1	0	0	0	0	0	0	0	0	0	0	0
Z4528	Surveillance Düsseldorf	0	2021-07-26	P24_2	EPI_ISL_3210078	1451	305601	161.916198	20210729_1035_MN23004_FAQ20634_d27d2c10_barcode58.fastq	21J (Delta)	41	39	0	2	0	0	0	0	0	0	0	0	0	0	0	0	0	1	0	0	0	0	0	1	0	0	0	1	0	0	0	0	0	0	0	0	0	0	0
Z4527	Surveillance Düsseldorf	0	2021-07-26	P24	EPI_ISL_3210077	1605	241830	129.146409	20210729_1035_MN23004_FAQ20634_d27d2c10_barcode22.fastq	21J (Delta)	40	38	0	2	0	0	0	0	0	0	0	0	0	0	0	0	0	1	0	0	0	0	0	1	0	0	0	1	0	0	0	0	0	0	0	0	0	0	0
Z4526	Surveillance Düsseldorf	0	2021-07-26		EPI_ISL_3210076	1651	228507	122.163538	20210729_1035_MN23004_FAQ20634_d27d2c10_barcode20.fastq	21J (Delta)	39	37	0	2	0	0	0	0	0	0	0	0	0	0	0	0	0	0	0	0	0	0	0	1	0	0	0	1	0	0	0	0	0	0	0	0	0	0	0
Z4525	Surveillance Düsseldorf	0	2021-07-26		EPI_ISL_3210075	1451	424243	222.59343	20210729_1035_MN23004_FAQ20634_d27d2c10_barcode82.fastq	21J (Delta)	48	46	0	2	0	0	0	0	0	0	0	0	0	0	0	0	0	1	0	0	0	0	0	1	0	0	0	1	0	0	0	0	0	0	0	0	0	0	0
Z4524	Surveillance Düsseldorf	0	2021-07-26		EPI_ISL_3210074	1651	218375	115.710446	20210729_1035_MN23004_FAQ20634_d27d2c10_barcode32.fastq	21J (Delta)	41	38	0	3	0	0	0	0	0	0	0	0	0	0	0	0	0	0	0	0	0	0	0	1	0	0	0	1	0	0	0	0	0	0	0	0	0	0	0
Z4523	Surveillance Düsseldorf	0	2021-07-26		EPI_ISL_3210073	1202	227676	121.573524	20210729_1035_MN23004_FAQ20634_d27d2c10_barcode92.fastq	21J (Delta)	41	39	0	2	0	0	0	0	0	0	0	0	0	0	0	0	0	0	0	0	0	0	0	1	0	0	0	1	0	0	0	0	0	0	0	0	0	0	0
Z4522	Surveillance Düsseldorf	0	2021-07-26		EPI_ISL_3210072	2086	180621	95.572008	20210729_1035_MN23004_FAQ20634_d27d2c10_barcode34.fastq	21J (Delta)	37	35	0	2	0	0	0	0	0	0	0	0	0	0	0	0	0	0	0	0	0	0	0	1	0	0	0	1	0	0	0	0	0	0	0	0	0	0	0
Z4521	Surveillance Düsseldorf	0	2021-07-26			5828	NA	NA	NA	21J (Delta)	31	29	0	2	0	0	0	0	0	0	0	0	0	0	0	0	0	0	0	0	0	0	0	1	0	0	0	1	0	0	0	0	0	0	0	0	0	0	0
Z4520	Surveillance Düsseldorf	0	2021-07-26			3325	117685	59.885809	20210729_1035_MN23004_FAQ20634_d27d2c10_barcode21.fastq	21J (Delta)	34	32	0	2	0	0	0	0	0	0	0	0	0	0	0	0	0	0	0	0	0	0	0	1	0	0	0	1	0	0	0	0	0	0	0	0	0	0	0
Z4519	Surveillance Düsseldorf	0	2021-07-26		EPI_ISL_3210071	2528	118476	64.975275	20210729_1035_MN23004_FAQ20634_d27d2c10_barcode10.fastq	21J (Delta)	37	35	0	2	0	0	0	0	0	0	0	0	0	0	0	0	0	0	0	0	0	0	0	1	0	0	0	1	0	0	0	0	0	0	0	0	0	0	0
Z4518	Surveillance Düsseldorf	0	2021-07-26		EPI_ISL_3210069	1885	219588	117.034969	20210729_1035_MN23004_FAQ20634_d27d2c10_barcode33.fastq	21J (Delta)	37	35	0	2	0	0	0	0	0	0	0	0	0	0	0	0	0	0	0	0	0	0	0	1	0	0	0	1	0	0	0	0	0	0	0	0	0	0	0
Z4517	Surveillance Düsseldorf	0	2021-07-26			3033	139209	72.460784	20210729_1035_MN23004_FAQ20634_d27d2c10_barcode68.fastq	21J (Delta)	36	34	0	2	0	0	0	0	0	0	0	0	0	0	0	0	0	0	0	0	0	0	0	1	0	0	0	1	0	0	0	0	0	0	0	0	0	0	0
Z4516	Surveillance Düsseldorf	0	2021-07-26		EPI_ISL_3210068	2774	60207	31.714061	20210729_1035_MN23004_FAQ20634_d27d2c10_barcode93.fastq	21J (Delta)	32	30	0	2	0	0	0	0	0	0	0	0	0	0	0	0	0	0	0	0	0	0	0	1	0	0	0	1	0	0	0	0	0	0	0	0	0	0	0
Z4513	Surveillance Düsseldorf	0	2021-07-26		EPI_ISL_3208905	690	396157	200.68343	20210728_0856_MN36487_FAQ18232_1b3d4c80_barcode11.fastq	21J (Delta)	46	42	0	4	0	0	0	0	0	0	0	0	0	0	0	0	0	0	0	0	0	0	0	1	0	0	0	1	0	0	0	0	0	0	0	0	0	0	0
Z4512	Surveillance Düsseldorf	0	2021-07-26		EPI_ISL_3208903	690	2038306	1068.680312	20210728_0856_MN36487_FAQ18232_1b3d4c80_barcode23.fastq	21J (Delta)	44	40	0	4	0	0	0	0	0	0	0	0	0	0	0	0	0	0	1	0	0	0	0	1	0	0	0	1	0	0	0	0	0	0	0	0	0	0	0
Z4511	Surveillance Düsseldorf	0	2021-07-26		EPI_ISL_3208901	990	304735	153.714409	20210728_0856_MN36487_FAQ18232_1b3d4c80_barcode47.fastq	21J (Delta)	42	39	0	3	0	0	0	0	0	0	0	0	0	0	0	0	0	0	0	0	0	0	0	1	0	0	0	1	0	0	0	0	0	0	0	0	0	0	0
Z4510	Surveillance Düsseldorf	0	2021-07-26		EPI_ISL_3208900	690	1856322	955.098906	20210728_0856_MN36487_FAQ18232_1b3d4c80_barcode59.fastq	21J (Delta)	43	39	0	4	0	0	0	0	0	0	0	0	0	0	0	0	0	0	0	0	0	0	0	1	0	0	0	1	0	0	0	0	0	0	0	0	0	0	0
Z4509	Surveillance Düsseldorf	0	2021-07-26			29566	NA	NA	NA	19A	0	0	0	0	0	0	0	0	0	0	0	0	0	0	0	0	0	0	0	0	0	0	0	0	0	0	0	0	0	0	0	0	0	0	0	0	0	0	0
Z4508	Surveillance Düsseldorf	0	2021-07-26		EPI_ISL_3208898	690	894827	468.891649	20210728_0856_MN36487_FAQ18232_1b3d4c80_barcode71.fastq	21J (Delta)	36	33	0	3	0	0	0	0	0	0	0	0	0	0	0	0	0	0	0	0	0	0	0	1	0	0	0	1	0	0	0	0	0	0	0	0	0	0	0
Z4507	Surveillance Düsseldorf	0	2021-07-26		EPI_ISL_3208897	695	391393	207.442234	20210728_0856_MN36487_FAQ18232_1b3d4c80_barcode95.fastq	21I (Delta)	37	35	0	2	0	0	0	0	0	0	0	0	0	0	0	0	0	0	0	0	0	0	0	1	0	0	0	1	0	0	0	0	0	0	0	0	0	0	0
Z4506	Surveillance Düsseldorf	0	2021-07-26		EPI_ISL_3208895	690	1656913	871.971146	20210728_0856_MN36487_FAQ18232_1b3d4c80_barcode83.fastq	21J (Delta)	44	41	0	3	0	0	0	0	0	0	0	0	0	0	0	0	0	0	0	0	0	0	0	1	0	0	0	1	0	0	0	0	0	0	0	0	0	0	0
Z4562	Surveillance Düsseldorf	0	2021-07-27		EPI_ISL_3210935	690	173358	90.998338	20210730_1033_MN25472_FAQ18222_6429f314_barcode11.fastq	21J (Delta)	39	36	0	3	0	0	0	0	0	0	0	0	0	0	0	0	0	0	0	0	0	0	0	1	0	0	0	1	0	0	0	0	0	0	0	0	0	0	0
Z4561	Surveillance Düsseldorf	0	2021-07-27		EPI_ISL_3210934	971	622415	321.556197	20210730_1033_MN25472_FAQ18222_6429f314_barcode35.fastq	21J (Delta)	43	40	0	3	0	0	0	0	0	0	0	0	0	0	0	0	0	0	0	0	0	0	0	1	0	0	0	1	0	0	0	0	0	0	0	0	0	0	0
Z4560	Surveillance Düsseldorf	0	2021-07-27		EPI_ISL_3210932	690	506191	260.95562	20210730_1033_MN25472_FAQ18222_6429f314_barcode59.fastq	21J (Delta)	46	43	0	3	0	0	0	0	0	0	0	0	0	0	0	0	0	0	0	0	0	0	0	1	0	0	0	1	0	0	0	0	0	0	0	0	0	0	0
Z4559	Surveillance Düsseldorf	0	2021-07-27		EPI_ISL_3210931	1453	71424	35.860134	20210730_1033_MN25472_FAQ18222_6429f314_barcode95.fastq	21J (Delta)	38	36	0	2	0	0	0	0	0	0	0	0	0	0	0	0	0	0	0	0	0	0	0	1	0	0	0	1	0	0	0	0	0	0	0	0	0	0	0
Z4558	Surveillance Düsseldorf	0	2021-07-27		EPI_ISL_3210929	1102	153318	78.455017	20210730_1033_MN25472_FAQ18222_6429f314_barcode83.fastq	21J (Delta)	35	33	0	2	0	0	0	0	0	0	0	0	0	0	0	0	0	0	0	0	0	0	0	1	0	0	0	1	0	0	0	0	0	0	0	0	0	0	0
Z4557	Surveillance Düsseldorf	0	2021-07-27		EPI_ISL_3210126	690	397605	205.652555	20210730_1033_MN25472_FAQ18222_6429f314_barcode47.fastq	21J (Delta)	37	34	0	3	0	0	0	0	0	0	0	0	0	0	0	0	0	0	0	0	0	0	0	1	0	0	0	1	0	0	0	0	0	0	0	0	0	0	0
Z4556	Surveillance Düsseldorf	0	2021-07-27		EPI_ISL_3210124	690	461569	237.807544	20210730_1033_MN25472_FAQ18222_6429f314_barcode71.fastq	21J (Delta)	45	42	0	3	0	0	0	0	0	0	0	0	0	0	0	0	0	0	0	0	0	0	0	1	0	0	0	1	0	0	0	0	0	0	0	0	0	0	0
Z4555	Surveillance Düsseldorf	0	2021-07-27		EPI_ISL_3210123	695	887021	462.45414	20210730_1033_MN25472_FAQ18222_6429f314_barcode34.fastq	21J (Delta)	39	36	0	3	0	0	0	0	0	0	0	0	0	0	0	0	0	0	0	0	0	0	0	1	0	0	0	1	0	0	0	0	0	0	0	0	0	0	0
Z4554	Surveillance Düsseldorf	0	2021-07-27		EPI_ISL_3210121	690	782017	413.077371	20210730_1033_MN25472_FAQ18222_6429f314_barcode23.fastq	21J (Delta)	41	38	0	3	0	0	0	0	0	0	0	0	0	0	0	0	0	0	0	0	0	0	0	1	0	0	0	1	0	0	0	0	0	0	0	0	0	0	0
Z4553	Surveillance Düsseldorf	0	2021-07-27		EPI_ISL_3210120	990	134323	70.157334	20210730_1033_MN25472_FAQ18222_6429f314_barcode82.fastq	21J (Delta)	43	41	0	2	0	0	0	0	0	0	0	0	0	0	0	0	0	0	0	0	0	0	0	1	0	0	0	1	0	0	0	0	0	0	0	0	0	0	0
Z4552	Surveillance Düsseldorf	0	2021-07-27		EPI_ISL_3210118	903	888963	472.598777	20210730_1033_MN25472_FAQ18222_6429f314_barcode10.fastq	21J (Delta)	41	38	0	3	0	0	0	0	0	0	0	0	0	0	0	0	0	0	0	0	0	0	0	1	0	0	0	1	0	0	0	0	0	0	0	0	0	0	0
Z4551	Surveillance Düsseldorf	0	2021-07-27	P27	EPI_ISL_3210117	1467	649993	344.771205	20210730_1033_MN25472_FAQ18222_6429f314_barcode46.fastq	21J (Delta)	43	40	0	3	0	0	0	0	0	0	0	0	0	0	0	0	0	1	0	0	0	0	0	1	0	0	0	1	0	0	0	0	0	0	0	0	0	0	0
Z4550	Surveillance Düsseldorf	0	2021-07-27	P24_1	EPI_ISL_3210115	902	914482	506.554438	20210730_1033_MN25472_FAQ18222_6429f314_barcode22.fastq	21J (Delta)	42	39	0	3	0	0	0	0	0	0	0	0	0	0	0	0	0	1	0	0	0	0	0	1	0	0	0	1	0	0	0	0	0	0	0	0	0	0	0
Z4549	Surveillance Düsseldorf	0	2021-07-27	P24_3	EPI_ISL_3210114	1440	623975	330.211369	20210730_1033_MN25472_FAQ18222_6429f314_barcode70.fastq	21J (Delta)	42	39	0	3	0	0	0	0	0	0	0	0	0	0	0	0	0	1	0	0	0	0	0	1	0	0	0	1	0	0	0	0	0	0	0	0	0	0	0
Z4548	Surveillance Düsseldorf	0	2021-07-27		EPI_ISL_3210112	691	309498	160.064002	20210730_1033_MN25472_FAQ18222_6429f314_barcode94.fastq	21J (Delta)	38	35	0	3	0	0	0	0	0	0	0	0	0	0	0	0	0	0	0	0	0	0	0	1	0	0	0	1	0	0	0	0	0	0	0	0	0	0	0
Z4547	Surveillance Düsseldorf	0	2021-07-27		EPI_ISL_3210110	692	674014	359.952623	20210730_1033_MN25472_FAQ18222_6429f314_barcode58.fastq	21J (Delta)	34	31	0	3	0	0	0	0	0	0	0	0	0	0	0	0	0	0	0	0	0	0	0	1	0	0	0	1	0	0	0	0	0	0	0	0	0	0	0
N1549	Surveillance Düsseldorf	0	2021-07-27		EPI_ISL_3266250	158	NA	NA	NA	21J (Delta)	43	40	0	3	0	0	0	0	0	0	0	0	0	0	0	0	0	0	0	0	0	0	0	1	0	0	0	1	0	0	0	0	0	0	0	0	0	0	0
N1548	Surveillance Düsseldorf	0	2021-07-27		EPI_ISL_3266249	138	NA	NA	NA	21J (Delta)	40	37	0	3	0	0	0	0	0	0	0	0	0	0	0	0	0	0	0	0	0	0	0	1	0	0	0	1	0	0	0	0	0	0	0	0	0	0	0
Z4590	Surveillance Düsseldorf	0	2021-07-28		EPI_ISL_3247260	1202	310581	162.526894	20210802_0947_MN23004_FAQ18782_619b7a34_barcode45.fastq	21J (Delta)	44	42	0	2	0	0	0	0	0	0	0	0	0	0	0	0	0	0	0	0	0	0	0	1	0	0	0	1	0	0	0	0	0	0	0	0	0	0	0
Z4589	Surveillance Düsseldorf	0	2021-07-28		EPI_ISL_3247259	1475	204031	104.450401	20210802_0947_MN23004_FAQ18782_619b7a34_barcode57.fastq	21J (Delta)	40	38	0	2	0	0	0	0	0	0	0	0	0	0	0	0	0	0	0	0	0	0	0	1	0	0	0	1	0	0	0	0	0	0	0	0	0	0	0
Z4588	Surveillance Düsseldorf	0	2021-07-28		EPI_ISL_3247258	1885	155246	80.98964	20210802_0947_MN23004_FAQ18782_619b7a34_barcode32.fastq	21J (Delta)	37	35	0	2	0	0	0	0	0	0	0	0	0	0	0	0	0	0	0	0	0	0	0	1	0	0	0	1	0	0	0	0	0	0	0	0	0	0	0
Z4587	Surveillance Düsseldorf	0	2021-07-28		EPI_ISL_3247257	1456	182566	94.218573	20210802_0947_MN23004_FAQ18782_619b7a34_barcode69.fastq	21J (Delta)	39	37	0	2	0	0	0	0	0	0	0	0	0	0	0	0	0	0	0	0	0	0	0	1	0	0	0	1	0	0	0	0	0	0	0	0	0	0	0
Z4586	Surveillance Düsseldorf	0	2021-07-28		EPI_ISL_3247256	2139	106212	53.841256	20210802_0947_MN23004_FAQ18782_619b7a34_barcode81.fastq	21J (Delta)	39	37	0	2	0	0	0	0	0	0	0	0	0	0	0	0	0	0	0	0	0	0	0	1	0	0	0	1	0	0	0	0	0	0	0	0	0	0	0
Z4580	Surveillance Düsseldorf	0	2021-07-28		EPI_ISL_3247250	1919	287367	149.351876	20210802_0947_MN23004_FAQ18782_619b7a34_barcode55.fastq	21J (Delta)	39	37	0	2	0	0	0	0	0	0	0	0	0	0	0	0	0	0	0	0	0	0	0	1	0	0	0	1	0	0	0	0	0	0	0	0	0	0	0
Z4579	Surveillance Düsseldorf	0	2021-07-28		EPI_ISL_3247249	1709	179866	98.290124	20210802_0947_MN23004_FAQ18782_619b7a34_barcode07.fastq	21J (Delta)	37	35	0	2	0	0	0	0	0	0	0	0	0	0	0	0	0	0	0	0	0	0	0	1	0	0	0	1	0	0	0	0	0	0	0	0	0	0	0
Z4578	Surveillance Düsseldorf	0	2021-07-28		EPI_ISL_3247248	1606	153659	79.327336	20210802_0947_MN23004_FAQ18782_619b7a34_barcode68.fastq	21J (Delta)	39	37	0	2	0	0	0	0	0	0	0	0	0	0	0	0	0	1	0	0	0	0	0	1	0	0	0	1	0	0	0	0	0	0	0	0	0	0	0
Z4577	Surveillance Düsseldorf	0	2021-07-28		EPI_ISL_3247247	1202	199348	107.357781	20210802_0947_MN23004_FAQ18782_619b7a34_barcode08.fastq	21J (Delta)	43	41	0	2	0	0	0	0	0	0	0	0	0	0	0	0	0	0	0	0	0	0	0	1	0	0	0	1	0	0	0	0	0	0	0	0	0	0	0
Z4576	Surveillance Düsseldorf	0	2021-07-28		EPI_ISL_3247246	1627	266179	139.030928	20210802_0947_MN23004_FAQ18782_619b7a34_barcode79.fastq	21J (Delta)	40	38	0	2	0	0	0	0	0	0	0	0	0	0	0	0	0	0	0	0	0	0	0	1	0	0	0	1	0	0	0	0	0	0	0	0	0	0	0
Z4575	Surveillance Düsseldorf	0	2021-07-28		EPI_ISL_3247245	1356	206490	109.548996	20210802_0947_MN23004_FAQ18782_619b7a34_barcode19.fastq	21J (Delta)	43	41	0	2	0	0	0	0	0	0	0	0	0	0	0	0	0	0	0	0	0	0	0	1	0	0	0	1	0	0	0	0	0	0	0	0	0	0	0
Z4574	Surveillance Düsseldorf	0	2021-07-28		EPI_ISL_3247244	738	299482	156.289414	20210802_0947_MN23004_FAQ18782_619b7a34_barcode91.fastq	20I (Alpha, V1)	43	39	0	4	0	0	0	0	0	0	0	0	0	0	0	0	0	0	0	0	0	0	0	0	0	0	0	1	0	0	0	0	0	0	0	0	0	0	0
Z4573	Surveillance Düsseldorf	0	2021-07-28	P26	EPI_ISL_3247243	1690	226592	118.046171	20210802_0947_MN23004_FAQ18782_619b7a34_barcode44.fastq	21J (Delta)	42	40	0	2	0	0	0	0	0	0	0	0	0	0	0	0	0	1	0	0	0	0	0	1	0	0	0	1	0	0	0	0	0	0	0	0	0	0	0
Z4572	Surveillance Düsseldorf	0	2021-07-28		EPI_ISL_3247242	2449	85728	43.561421	20210802_0947_MN23004_FAQ18782_619b7a34_barcode21.fastq	21J (Delta)	35	33	0	2	0	0	0	0	0	0	0	0	0	0	0	0	0	0	0	0	0	0	0	1	0	0	0	1	0	0	0	0	0	0	0	0	0	0	0
Z4571	Surveillance Düsseldorf	0	2021-07-28		EPI_ISL_3247241	1726	206717	109.871064	20210802_0947_MN23004_FAQ18782_619b7a34_barcode20.fastq	21I (Delta)	31	29	0	2	0	0	0	0	0	0	0	0	0	0	0	0	0	0	0	0	0	0	0	0	0	0	0	0	0	0	0	0	0	0	0	0	0	0	0
Z4570	Surveillance Düsseldorf	0	2021-07-28		EPI_ISL_3247240	1202	333242	176.773208	20210802_0947_MN23004_FAQ18782_619b7a34_barcode31.fastq	21J (Delta)	45	42	0	3	0	0	0	0	0	0	0	0	0	0	0	0	0	0	0	0	0	0	0	1	0	0	0	1	0	0	0	0	0	0	0	0	0	0	0
Z4569	Surveillance Düsseldorf	0	2021-07-28		EPI_ISL_3247239	1709	237176	124.009217	20210802_0947_MN23004_FAQ18782_619b7a34_barcode67.fastq	21J (Delta)	37	35	0	2	0	0	0	0	0	0	0	0	0	0	0	0	0	0	0	0	0	0	0	1	0	0	0	1	0	0	0	0	0	0	0	0	0	0	0
Z4568	Surveillance Düsseldorf	0	2021-07-28		EPI_ISL_3247238	1202	251928	130.700791	20210802_0947_MN23004_FAQ18782_619b7a34_barcode80.fastq	21J (Delta)	38	36	0	2	0	0	0	0	0	0	0	0	0	0	0	0	0	0	0	0	0	0	0	1	0	0	0	1	0	0	0	0	0	0	0	0	0	0	0
Z4567	Surveillance Düsseldorf	0	2021-07-28		EPI_ISL_3247237	1202	313596	166.092922	20210802_0947_MN23004_FAQ18782_619b7a34_barcode43.fastq	21J (Delta)	42	40	0	2	0	0	0	0	0	0	0	0	0	0	0	0	0	0	0	0	0	0	0	1	0	0	0	1	0	0	0	0	0	0	0	0	0	0	0
Z4566	Surveillance Düsseldorf	0	2021-07-28		EPI_ISL_3247236	2984	163888	86.387382	20210802_0947_MN23004_FAQ18782_619b7a34_barcode56.fastq	21I (Delta)	29	27	0	2	0	0	0	0	0	0	0	0	0	0	0	0	0	0	0	0	0	0	0	0	0	0	0	0	0	0	0	0	0	0	0	0	0	0	0
Z4565	Surveillance Düsseldorf	0	2021-07-28			11068	NA	NA	NA	21J (Delta)	26	24	0	2	0	0	0	0	0	0	0	0	0	0	0	0	0	0	0	0	0	0	0	1	0	0	0	1	0	0	0	0	0	0	0	0	0	0	0
Z4564	Surveillance Düsseldorf	0	2021-07-28		EPI_ISL_3247235	1607	165924	87.816339	20210802_0947_MN23004_FAQ18782_619b7a34_barcode09.fastq	21J (Delta)	34	32	0	2	0	0	0	0	0	0	0	0	0	0	0	0	0	0	0	0	0	0	0	1	0	0	0	1	0	0	0	0	0	0	0	0	0	0	0
Z4563	Surveillance Düsseldorf	0	2021-07-28		EPI_ISL_3247234	1930	99485	50.941867	20210802_0947_MN23004_FAQ18782_619b7a34_barcode33.fastq	21J (Delta)	41	38	0	3	0	0	0	0	0	0	0	0	0	0	0	0	0	0	0	0	0	0	0	1	0	0	0	1	0	0	0	0	0	0	0	0	0	0	0
N1556	Surveillance Düsseldorf	0	2021-07-28		EPI_ISL_3266257	383	NA	NA	NA	21J (Delta)	39	36	0	3	0	0	0	0	0	0	0	0	0	0	0	0	0	0	0	0	0	0	0	1	0	0	0	0	0	1	0	0	0	0	0	0	0	0	0
N1542	Surveillance Düsseldorf	0	2021-07-28		EPI_ISL_3266243	587	NA	NA	NA	21J (Delta)	40	37	0	3	0	0	0	0	0	0	0	0	0	0	0	0	0	0	0	0	0	0	0	1	0	0	0	1	0	0	0	0	0	0	0	0	0	0	0
Z4585	Surveillance Düsseldorf	0	2021-07-29		EPI_ISL_3247255	1607	119124	61.103936	20210802_0947_MN23004_FAQ18782_619b7a34_barcode46.fastq	21J (Delta)	34	32	0	2	0	0	0	0	0	0	0	0	0	0	0	0	0	0	0	0	0	0	0	1	0	0	0	1	0	0	0	0	0	0	0	0	0	0	0
Z4584	Surveillance Düsseldorf	0	2021-07-29		EPI_ISL_3247254	1888	102598	54.439548	20210802_0947_MN23004_FAQ18782_619b7a34_barcode22.fastq	21J (Delta)	33	31	0	2	0	0	0	0	0	0	0	0	0	0	0	0	0	0	0	0	0	0	0	1	0	0	0	1	0	0	0	0	0	0	0	0	0	0	0
Z4583	Surveillance Düsseldorf	0	2021-07-29		EPI_ISL_3247253	1637	156108	82.649723	20210802_0947_MN23004_FAQ18782_619b7a34_barcode34.fastq	21J (Delta)	35	33	0	2	0	0	0	0	0	0	0	0	0	0	0	0	0	0	0	0	0	0	0	1	0	0	0	1	0	0	0	0	0	0	0	0	0	0	0
Z4582	Surveillance Düsseldorf	0	2021-07-29		EPI_ISL_3247252	2225	82034	44.200617	20210802_0947_MN23004_FAQ18782_619b7a34_barcode10.fastq	21J (Delta)	30	28	0	2	0	0	0	0	0	0	0	0	0	0	0	0	0	0	0	0	0	0	0	1	0	0	0	1	0	0	0	0	0	0	0	0	0	0	0
Z4581	Surveillance Düsseldorf	0	2021-07-29		EPI_ISL_3247251	1202	354776	187.303197	20210802_0947_MN23004_FAQ18782_619b7a34_barcode93.fastq	21J (Delta)	36	34	0	2	0	0	0	0	0	0	0	0	0	0	0	0	0	0	0	0	0	0	0	1	0	0	0	1	0	0	0	0	0	0	0	0	0	0	0
N1557	Surveillance Düsseldorf	0	2021-07-29		EPI_ISL_3266258	102	NA	NA	NA	21J (Delta)	44	41	0	3	0	0	0	0	0	0	0	0	0	0	0	0	0	0	0	0	0	0	0	1	0	0	0	1	0	0	0	0	0	0	0	0	0	0	0
N1553	Surveillance Düsseldorf	0	2021-07-29		EPI_ISL_3266254	79	NA	NA	NA	21J (Delta)	46	43	0	3	0	0	0	0	0	0	0	0	0	0	0	0	0	0	0	0	0	0	0	1	0	0	0	1	0	0	0	0	0	0	0	0	0	0	0
N1552	Surveillance Düsseldorf	0	2021-07-29		EPI_ISL_3266253	108	NA	NA	NA	21J (Delta)	45	42	0	3	0	0	0	0	0	0	0	0	0	0	0	0	0	0	0	0	0	0	0	1	0	0	0	1	0	0	0	0	0	0	0	0	0	0	0
N1550	Surveillance Düsseldorf	0	2021-07-29		EPI_ISL_3266251	117	NA	NA	NA	21J (Delta)	38	35	0	3	0	0	0	0	0	0	0	0	0	0	0	0	0	0	0	0	0	0	0	1	0	0	0	1	0	0	0	0	0	0	0	0	0	0	0
N1544	Surveillance Düsseldorf	0	2021-07-29		EPI_ISL_3266245	94	NA	NA	NA	21J (Delta)	44	41	0	3	0	0	0	0	0	0	0	0	0	0	0	0	0	0	0	0	0	0	0	1	0	0	0	1	0	0	0	0	0	0	0	0	0	0	0
N1543	Surveillance Düsseldorf	0	2021-07-29		EPI_ISL_3266244	113	NA	NA	NA	21J (Delta)	38	35	0	3	0	0	0	0	0	0	0	0	0	0	0	0	0	0	0	0	0	0	0	1	0	0	0	1	0	0	0	0	0	0	0	0	0	0	0
Z4628	Surveillance Düsseldorf	0	2021-07-30			1202	261958	140.340748	20210803_1140_MN25472_FAQ20492_a8a91964_barcode76.fastq	21J (Delta)	43	41	0	2	0	0	0	0	0	0	0	0	0	0	0	0	0	0	0	0	0	0	0	1	0	0	0	1	0	0	0	0	0	0	0	0	0	0	0
Z4627	Surveillance Düsseldorf	0	2021-07-30			1903	190763	99.878815	20210803_1140_MN25472_FAQ20492_a8a91964_barcode52.fastq	21J (Delta)	28	26	0	2	0	0	0	0	0	0	0	0	0	0	0	0	0	0	0	0	0	0	0	1	0	0	0	1	0	0	0	0	0	0	0	0	0	0	0
Z4626	Surveillance Düsseldorf	0	2021-07-30			1637	119230	63.796114	20210803_1140_MN25472_FAQ20492_a8a91964_barcode40.fastq	21J (Delta)	35	33	0	2	0	0	0	0	0	0	0	0	0	0	0	0	0	0	0	0	0	0	0	1	0	0	0	1	0	0	0	0	0	0	0	0	0	0	0
Z4624	Surveillance Düsseldorf	0	2021-07-30			1204	197856	105.305462	20210803_1140_MN25472_FAQ20492_a8a91964_barcode64.fastq	21J (Delta)	35	33	0	2	0	0	0	0	0	0	0	0	0	0	0	0	0	0	0	0	0	0	0	1	0	0	0	1	0	0	0	0	0	0	0	0	0	0	0
Z4615	Surveillance Düsseldorf	0	2021-07-30			1312	133646	71.601195	20210803_1140_MN25472_FAQ20492_a8a91964_barcode15.fastq	21I (Delta)	31	29	0	2	0	0	0	0	0	0	0	0	0	0	0	0	0	0	0	0	0	0	0	1	0	0	0	1	0	0	0	0	0	0	0	0	0	0	0
Z4600	Surveillance Düsseldorf	0	2021-07-30			2064	85307	47.400224	20210803_1140_MN25472_FAQ20492_a8a91964_barcode03.fastq	21J (Delta)	20	18	0	2	0	0	0	0	0	0	0	0	0	0	0	0	0	0	0	0	0	0	0	1	0	0	0	1	0	0	0	0	0	0	0	0	0	0	0
Z4599	Surveillance Düsseldorf	0	2021-07-30			1709	200397	108.568503	20210803_1140_MN25472_FAQ20492_a8a91964_barcode27.fastq	21J (Delta)	37	35	0	2	0	0	0	0	0	0	0	0	0	0	0	0	0	0	0	0	0	0	0	1	0	0	0	1	0	0	0	0	0	0	0	0	0	0	0
Z4598	Surveillance Düsseldorf	0	2021-07-30			990	209981	114.52168	20210803_1140_MN25472_FAQ20492_a8a91964_barcode87.fastq	21J (Delta)	43	41	0	2	0	0	0	0	0	0	0	0	0	0	0	0	0	0	0	0	0	0	0	1	0	0	0	1	0	0	0	0	0	0	0	0	0	0	0
Z4597	Surveillance Düsseldorf	0	2021-07-30			1202	179179	97.448438	20210803_1140_MN25472_FAQ20492_a8a91964_barcode39.fastq	21J (Delta)	43	41	0	2	0	0	0	0	0	0	0	0	0	0	0	0	0	0	0	0	0	0	0	1	0	0	0	1	0	0	0	0	0	0	0	0	0	0	0
Z4596	Surveillance Düsseldorf	0	2021-07-30			1625	162199	86.302849	20210803_1140_MN25472_FAQ20492_a8a91964_barcode63.fastq	21J (Delta)	21	19	0	2	0	0	0	0	0	0	0	0	0	0	0	0	0	0	0	0	0	0	0	1	0	0	0	1	0	0	0	0	0	0	0	0	0	0	0
Z4594	Surveillance Düsseldorf	0	2021-07-30			1202	234100	125.631477	20210803_1140_MN25472_FAQ20492_a8a91964_barcode75.fastq	21J (Delta)	43	41	0	2	0	0	0	0	0	0	0	0	0	0	0	0	0	0	0	0	0	0	0	1	0	0	0	1	0	0	0	0	0	0	0	0	0	0	0
Z4593	Surveillance Düsseldorf	0	2021-07-30			2260	150079	84.51271	20210803_1140_MN25472_FAQ20492_a8a91964_barcode04.fastq	21I (Delta)	34	32	0	2	0	0	0	0	0	0	0	0	0	0	0	0	0	0	0	0	0	0	0	0	0	0	0	0	0	0	0	0	0	0	0	0	0	0	0
Z4591	Surveillance Düsseldorf	0	2021-07-30			1389	200266	106.39834	20210803_1140_MN25472_FAQ20492_a8a91964_barcode51.fastq	21A (Delta)	21	19	0	2	0	0	0	0	0	0	0	0	0	0	0	0	0	0	0	0	0	0	0	1	0	0	0	1	0	0	0	0	0	0	0	0	0	0	0
N1554	Surveillance Düsseldorf	0	2021-07-30		EPI_ISL_3266255	102	NA	NA	NA	21J (Delta)	43	40	0	3	0	0	0	0	0	0	0	0	0	0	0	0	0	0	0	0	0	0	0	1	0	0	0	1	0	0	0	0	0	0	0	0	0	0	0
N1551	Surveillance Düsseldorf	0	2021-07-30		EPI_ISL_3266252	1742	NA	NA	NA	21J (Delta)	40	37	0	2	1	0	0	0	0	0	0	0	0	0	0	0	0	0	0	0	0	0	0	1	0	0	0	1	0	0	0	0	0	0	0	0	0	0	0
N1546	Surveillance Düsseldorf	0	2021-07-30		EPI_ISL_3266247	96	NA	NA	NA	21J (Delta)	46	43	0	3	0	0	0	0	0	0	0	0	0	0	0	0	0	0	0	0	0	0	0	1	0	0	0	1	0	0	0	0	0	0	0	0	0	0	0
N1545	Surveillance Düsseldorf	0	2021-07-30		EPI_ISL_3266246	240	NA	NA	NA	21J (Delta)	41	38	0	3	0	0	0	0	0	0	0	0	0	0	0	0	0	0	0	0	0	0	0	1	0	0	0	1	0	0	0	0	0	0	0	0	0	0	0
Z4625	Surveillance Düsseldorf	0	2021-07-31			1203	254862	136.589832	20210803_1140_MN25472_FAQ20492_a8a91964_barcode88.fastq	21J (Delta)	42	40	0	2	0	0	0	0	0	0	0	0	0	0	0	0	0	0	0	0	0	0	0	1	0	0	0	1	0	0	0	0	0	0	0	0	0	0	0
Z4614	Surveillance Düsseldorf	0	2021-07-31			1358	177910	94.117045	20210803_1140_MN25472_FAQ20492_a8a91964_barcode06.fastq	21J (Delta)	38	36	0	2	0	0	0	0	0	0	0	0	0	0	0	0	0	0	0	0	0	0	0	1	0	0	0	1	0	0	0	0	0	0	0	0	0	0	0
Z4613	Surveillance Düsseldorf	0	2021-07-31			1204	224528	119.775496	20210803_1140_MN25472_FAQ20492_a8a91964_barcode30.fastq	21J (Delta)	40	38	0	2	0	0	0	0	0	0	0	0	0	0	0	0	0	0	0	0	0	0	0	1	0	0	0	1	0	0	0	0	0	0	0	0	0	0	0
Z4612	Surveillance Düsseldorf	0	2021-07-31			1899	77623	42.847678	20210803_1140_MN25472_FAQ20492_a8a91964_barcode05.fastq	21J (Delta)	36	34	0	2	0	0	0	0	0	0	0	0	0	0	0	0	0	0	0	0	0	0	0	1	0	0	0	1	0	0	0	0	0	0	0	0	0	0	0
Z4611	Surveillance Düsseldorf	0	2021-07-31			1656	129441	69.627959	20210803_1140_MN25472_FAQ20492_a8a91964_barcode17.fastq	21J (Delta)	51	48	0	3	0	0	0	0	0	0	0	0	0	0	0	0	0	0	0	0	0	0	0	1	0	0	0	1	0	0	0	0	0	0	0	0	0	0	0
Z4609	Surveillance Düsseldorf	0	2021-07-31			1607	121507	64.523577	20210803_1140_MN25472_FAQ20492_a8a91964_barcode65.fastq	21J (Delta)	30	28	0	2	0	0	0	0	0	0	0	0	0	0	0	0	0	0	0	0	0	0	0	1	0	0	0	1	0	0	0	0	0	0	0	0	0	0	0
Z4607	Surveillance Düsseldorf	0	2021-07-31			1357	186337	97.568356	20210803_1140_MN25472_FAQ20492_a8a91964_barcode42.fastq	21J (Delta)	40	38	0	2	0	0	0	0	0	0	0	0	0	0	0	0	0	0	0	0	0	0	0	1	0	0	0	1	0	0	0	0	0	0	0	0	0	0	0
Z4606	Surveillance Düsseldorf	0	2021-07-31			1213	168110	90.475567	20210803_1140_MN25472_FAQ20492_a8a91964_barcode18.fastq	21J (Delta)	47	45	0	2	0	0	0	0	0	0	0	0	0	0	0	0	0	0	0	0	0	0	0	1	0	0	0	1	0	0	0	0	0	0	0	0	0	0	0
Z4605	Surveillance Düsseldorf	0	2021-07-31			2055	77623	42.009019	20210803_1140_MN25472_FAQ20492_a8a91964_barcode41.fastq	21J (Delta)	21	19	0	2	0	0	0	0	0	0	0	0	0	0	0	0	0	0	0	0	0	0	0	1	0	0	0	1	0	0	0	0	0	0	0	0	0	0	0
Z4604	Surveillance Düsseldorf	0	2021-07-31			1629	114289	61.719216	20210803_1140_MN25472_FAQ20492_a8a91964_barcode29.fastq	21J (Delta)	32	30	0	2	0	0	0	0	0	0	0	0	0	0	0	0	0	0	0	0	0	0	0	1	0	0	0	1	0	0	0	0	0	0	0	0	0	0	0
Z4603	Surveillance Düsseldorf	0	2021-07-31			1607	138694	72.917253	20210803_1140_MN25472_FAQ20492_a8a91964_barcode77.fastq	21J (Delta)	30	28	0	2	0	0	0	0	0	0	0	0	0	0	0	0	0	0	0	0	0	0	0	1	0	0	0	1	0	0	0	0	0	0	0	0	0	0	0
Z4602	Surveillance Düsseldorf	0	2021-07-31			1904	106819	57.305955	20210803_1140_MN25472_FAQ20492_a8a91964_barcode53.fastq	21J (Delta)	28	26	0	2	0	0	0	0	0	0	0	0	0	0	0	0	0	0	0	0	0	0	0	1	0	0	0	1	0	0	0	0	0	0	0	0	0	0	0
Z4601	Surveillance Düsseldorf	0	2021-07-31			1643	103513	53.236912	20210803_1140_MN25472_FAQ20492_a8a91964_barcode89.fastq	21J (Delta)	21	19	0	2	0	0	0	0	0	0	0	0	0	0	0	0	0	0	0	0	0	0	0	1	0	0	0	1	0	0	0	0	0	0	0	0	0	0	0
Z4595	Surveillance Düsseldorf	0	2021-07-31			1325	146386	77.57149	20210803_1140_MN25472_FAQ20492_a8a91964_barcode28.fastq	21A (Delta)	20	18	0	2	0	0	0	0	0	0	0	0	0	0	0	0	0	0	0	0	0	0	0	1	0	0	0	1	0	0	0	0	0	0	0	0	0	0	0
Z4592	Surveillance Düsseldorf	0	2021-07-31			2665	131013	71.480238	20210803_1140_MN25472_FAQ20492_a8a91964_barcode16.fastq	21I (Delta)	31	29	0	2	0	0	0	0	0	0	0	0	0	0	0	0	0	0	0	0	0	0	0	0	0	0	0	0	0	0	0	0	0	0	0	0	0	0	0
N1555	Surveillance Düsseldorf	0	2021-07-31		EPI_ISL_3266256	96	NA	NA	NA	21J (Delta)	45	42	0	3	0	0	0	0	0	0	0	0	0	0	0	0	0	0	0	0	0	0	0	1	0	0	0	1	0	0	0	0	0	0	0	0	0	0	0
Z4630	Surveillance Düsseldorf	0	2021-08-01			9317	NA	NA	NA	21A (Delta)	15	13	0	2	0	0	0	0	0	0	0	0	0	0	0	0	0	0	0	0	0	0	0	1	0	0	0	1	0	0	0	0	0	0	0	0	0	0	0
Z4623	Surveillance Düsseldorf	0	2021-08-01			1607	147857	76.997412	20210803_1140_MN25472_FAQ20492_a8a91964_barcode66.fastq	21J (Delta)	30	28	0	2	0	0	0	0	0	0	0	0	0	0	0	0	0	0	0	0	0	0	0	1	0	0	0	1	0	0	0	0	0	0	0	0	0	0	0
Z4622	Surveillance Düsseldorf	0	2021-08-01			1202	290724	156.375927	20210803_1140_MN25472_FAQ20492_a8a91964_barcode54.fastq	21J (Delta)	38	36	0	2	0	0	0	0	0	0	0	0	0	0	0	0	0	0	0	0	0	0	0	1	0	0	0	1	0	0	0	0	0	0	0	0	0	0	0
Z4621	Surveillance Düsseldorf	0	2021-08-01	NA		1451	267806	141.145581	20210803_1140_MN25472_FAQ20492_a8a91964_barcode07.fastq	21J (Delta)	43	41	0	2	0	0	0	0	0	0	0	0	0	0	0	0	0	1	0	0	0	0	0	1	0	0	0	1	0	0	0	0	0	0	0	0	0	0	0
Z4620	Surveillance Düsseldorf	0	2021-08-01			1202	214583	112.364273	20210803_1140_MN25472_FAQ20492_a8a91964_barcode19.fastq	21J (Delta)	38	35	0	2	1	0	0	0	0	0	0	0	0	0	0	0	0	0	0	0	0	0	1	1	0	0	0	1	0	0	0	0	0	0	0	0	0	0	0
Z4619	Surveillance Düsseldorf	0	2021-08-01			1607	181887	94.501575	20210803_1140_MN25472_FAQ20492_a8a91964_barcode90.fastq	21J (Delta)	36	34	0	2	0	0	0	0	0	0	0	0	0	0	0	0	0	0	0	0	0	0	0	1	0	0	0	1	0	0	0	0	0	0	0	0	0	0	0
Z4618	Surveillance Düsseldorf	0	2021-08-01			1205	315256	167.42925	20210803_1140_MN25472_FAQ20492_a8a91964_barcode55.fastq	21J (Delta)	35	33	0	2	0	0	0	0	0	0	0	0	0	0	0	0	0	0	0	0	0	0	0	1	0	0	0	1	0	0	0	0	0	0	0	0	0	0	0
Z4617	Surveillance Düsseldorf	0	2021-08-01			1210	156856	85.057007	20210803_1140_MN25472_FAQ20492_a8a91964_barcode67.fastq	21J (Delta)	33	31	0	2	0	0	0	0	0	0	0	0	0	0	0	0	0	0	0	0	0	0	0	1	0	0	0	1	0	0	0	0	0	0	0	0	0	0	0
Z4616	Surveillance Düsseldorf	0	2021-08-01			1202	284375	151.385958	20210803_1140_MN25472_FAQ20492_a8a91964_barcode31.fastq	21J (Delta)	33	31	0	2	0	0	0	0	0	0	0	0	0	0	0	0	0	0	0	0	0	0	0	1	0	0	0	1	0	0	0	0	0	0	0	0	0	0	0
Z4610	Surveillance Düsseldorf	0	2021-08-01			1214	251689	134.899969	20210803_1140_MN25472_FAQ20492_a8a91964_barcode43.fastq	21J (Delta)	33	31	0	2	0	0	0	0	0	0	0	0	0	0	0	0	0	0	0	0	0	0	0	1	0	0	0	1	0	0	0	0	0	0	0	0	0	0	0
Z4608	Surveillance Düsseldorf	0	2021-08-01			1061	216866	113.343355	20210803_1140_MN25472_FAQ20492_a8a91964_barcode78.fastq	21I (Delta)	40	38	0	2	0	0	0	0	0	0	0	0	1	0	0	0	0	0	0	0	0	0	0	1	0	0	0	1	0	0	0	0	0	0	0	0	0	0	0
hCoV-19/Germany/NW-RKI-I-188815/2021	Cluster 1 Index Case	1	2021-07-15	IP	EPI_ISL_3044996	360	NA	NA	NA	21J (Delta)	43	40	0	3	0	0	0	0	0	0	0	0	0	0	0	0	0	1	0	0	0	0	0	1	0	0	0	1	0	0	0	0	0	0	0	0	0	0	0
S33	Surveillance Solingen	0	2021-06-14			73	NA	NA	NA	21J (Delta)	38	35	0	3	0	0	0	0	0	0	0	0	0	0	0	0	0	0	0	0	0	0	0	1	0	0	0	1	0	0	0	0	0	0	0	0	0	0	0
S34	Surveillance Solingen	0	2021-06-15			205	NA	NA	NA	21J (Delta)	40	37	0	3	0	0	0	0	0	0	0	0	0	0	0	0	0	0	0	0	0	0	0	1	0	0	0	1	0	0	0	0	0	0	0	0	0	0	0
S26	Surveillance Solingen	0	2021-06-27			736	NA	NA	NA	21J (Delta)	40	37	0	3	0	0	0	0	0	0	0	0	0	0	0	0	0	0	0	0	0	0	0	1	0	0	0	1	0	0	0	0	0	0	0	0	0	0	0
S35	Surveillance Solingen	0	2021-06-28			71	NA	NA	NA	21J (Delta)	42	39	0	3	0	0	0	0	0	0	0	0	0	0	0	0	0	0	0	0	0	0	0	1	0	0	0	1	0	0	0	0	0	0	0	0	0	0	0
S27	Surveillance Solingen	0	2021-06-28			82	NA	NA	NA	21J (Delta)	44	41	0	3	0	0	0	0	0	0	0	0	0	0	0	0	0	0	0	0	0	0	0	1	0	0	0	1	0	0	0	0	0	0	0	0	0	0	0
S36	Surveillance Solingen	0	2021-06-30			69	NA	NA	NA	21I (Delta)	34	31	0	3	0	0	0	0	0	0	0	0	0	0	0	0	0	0	0	0	0	0	0	1	0	0	0	1	0	0	0	0	0	0	0	0	0	0	0
S38	Surveillance Solingen	0	2021-07-02			67	NA	NA	NA	21J (Delta)	42	39	0	3	0	0	0	0	0	0	0	0	0	0	0	0	0	0	0	0	0	0	0	1	0	0	0	1	0	0	0	0	0	0	0	0	0	0	0
S37	Surveillance Solingen	0	2021-07-02			87	NA	NA	NA	21J (Delta)	44	41	0	3	0	0	0	0	0	0	0	0	0	0	0	0	0	0	0	0	0	0	0	1	0	0	0	1	0	0	0	0	0	0	0	0	0	0	0
S39	Surveillance Solingen	0	2021-07-05			70	NA	NA	NA	21J (Delta)	40	37	0	3	0	0	0	0	0	0	0	0	0	0	0	0	0	0	0	0	0	0	0	1	0	0	0	1	0	0	0	0	0	0	0	0	0	0	0
S28	Surveillance Solingen	0	2021-07-05			67	NA	NA	NA	21I (Delta)	33	30	0	3	0	0	0	0	0	0	0	0	0	0	0	0	0	0	0	0	0	0	0	1	0	0	0	1	0	0	0	0	0	0	0	0	0	0	0
S40	Surveillance Solingen	0	2021-07-07			142	NA	NA	NA	21J (Delta)	41	38	0	3	0	0	0	0	0	0	0	0	0	0	0	0	0	0	0	0	0	0	0	1	0	0	0	1	0	0	0	0	0	0	0	0	0	0	0
S29	Surveillance Solingen	0	2021-07-08			185	NA	NA	NA	21J (Delta)	38	35	0	3	0	0	0	0	0	0	0	0	0	0	0	0	0	0	0	0	0	0	0	1	0	0	0	1	0	0	0	0	0	0	0	0	0	0	0
S30	Surveillance Solingen	0	2021-07-09			78	NA	NA	NA	21J (Delta)	38	35	0	3	0	0	0	0	0	0	0	0	0	0	0	0	0	0	0	0	0	0	0	1	0	0	0	1	0	0	0	0	0	0	0	0	0	0	0
S87	Surveillance Solingen	0	2021-07-12			131	NA	NA	NA	21J (Delta)	40	37	0	3	0	0	0	0	0	0	0	0	0	0	0	0	0	0	0	0	0	0	0	1	0	0	0	1	0	0	0	0	0	0	0	0	0	0	0
S42	Surveillance Solingen	0	2021-07-12			298	NA	NA	NA	21J (Delta)	43	40	0	3	0	0	0	0	0	0	0	0	0	0	0	0	0	0	0	0	0	0	0	1	0	0	0	1	0	0	0	0	0	0	0	0	0	0	0
S41	Surveillance Solingen	0	2021-07-12			137	NA	NA	NA	21I (Delta)	35	32	0	3	0	0	0	0	0	0	0	0	0	0	0	0	0	0	0	0	0	0	0	1	0	0	0	1	0	0	0	0	0	0	0	0	0	0	0
S137	Surveillance Solingen	0	2021-07-12			78	NA	NA	NA	21I (Delta)	34	31	0	3	0	0	0	0	0	0	0	0	0	0	0	0	0	0	0	0	0	0	0	1	0	0	0	1	0	0	0	0	0	0	0	0	0	0	0
S113	Surveillance Solingen	0	2021-07-12			67	NA	NA	NA	21J (Delta)	42	39	0	3	0	0	0	0	0	0	0	0	0	0	0	0	0	0	0	0	0	0	0	1	0	0	0	1	0	0	0	0	1	0	0	0	0	0	0
S88	Surveillance Solingen	0	2021-07-14	NA		413	NA	NA	NA	21J (Delta)	42	39	0	3	0	0	0	0	0	0	0	0	0	0	0	0	0	1	0	0	0	0	0	1	0	0	0	1	0	0	0	0	0	0	0	0	0	0	0
S76	Surveillance Solingen	0	2021-07-14			468	NA	NA	NA	21J (Delta)	38	35	0	3	0	0	0	0	0	0	0	0	0	0	0	0	0	0	0	0	0	0	0	1	0	0	0	1	0	0	0	0	0	0	0	0	0	0	0
S139	Surveillance Solingen	0	2021-07-15			122	NA	NA	NA	21J (Delta)	42	39	0	3	0	0	0	0	0	0	0	0	0	0	0	0	0	0	0	0	0	0	0	1	0	0	0	1	0	0	0	0	0	0	0	0	0	0	0
S138	Surveillance Solingen	0	2021-07-15			131	NA	NA	NA	21J (Delta)	42	39	0	3	0	0	0	0	0	0	0	0	0	0	0	0	0	0	0	0	0	0	0	1	0	0	0	1	0	0	0	0	0	0	0	0	0	0	0
S90	Surveillance Solingen	0	2021-07-16			85	NA	NA	NA	21J (Delta)	42	39	0	3	0	0	0	0	0	0	0	0	0	0	0	0	0	0	0	0	0	0	0	1	0	0	0	1	0	0	0	0	0	0	0	0	0	0	0
S89	Surveillance Solingen	0	2021-07-16			69	NA	NA	NA	21J (Delta)	42	39	0	3	0	0	0	0	0	0	0	0	0	0	0	0	0	0	0	0	0	0	0	1	0	0	0	1	0	0	0	0	0	0	0	0	0	0	0
S78	Surveillance Solingen	0	2021-07-16			74	NA	NA	NA	21J (Delta)	42	39	0	3	0	0	0	0	0	0	0	0	0	0	0	0	0	0	0	0	0	0	0	1	0	0	0	1	0	0	0	0	0	0	0	0	0	0	0
S77	Surveillance Solingen	0	2021-07-16			72	NA	NA	NA	21J (Delta)	38	35	0	3	0	0	0	0	0	0	0	0	0	0	0	0	0	0	0	0	0	0	0	1	0	0	0	1	0	0	0	0	0	0	0	0	0	0	0
S143	Surveillance Solingen	0	2021-07-16			77	NA	NA	NA	21J (Delta)	42	39	0	3	0	0	0	0	0	0	0	0	0	0	0	0	0	0	0	0	0	0	0	1	0	0	0	1	0	0	0	0	0	0	0	0	0	0	0
S142	Surveillance Solingen	0	2021-07-16			81	NA	NA	NA	21J (Delta)	42	39	0	3	0	0	0	0	0	0	0	0	0	0	0	0	0	0	0	0	0	0	0	1	0	0	0	1	0	0	0	0	0	0	0	0	0	0	0
S141	Surveillance Solingen	0	2021-07-16			76	NA	NA	NA	21J (Delta)	42	39	0	3	0	0	0	0	0	0	0	0	0	0	0	0	0	0	0	0	0	0	0	1	0	0	0	1	0	0	0	0	0	0	0	0	0	0	0
S140	Surveillance Solingen	0	2021-07-16			73	NA	NA	NA	21J (Delta)	42	39	0	3	0	0	0	0	0	0	0	0	0	0	0	0	0	0	0	0	0	0	0	1	0	0	0	1	0	0	0	0	0	0	0	0	0	0	0
S116	Surveillance Solingen	0	2021-07-16			97	NA	NA	NA	21J (Delta)	38	35	0	3	0	0	0	0	0	0	0	0	0	0	0	0	0	0	0	0	0	0	0	1	0	0	0	1	0	0	0	0	0	0	0	0	0	0	0
S115	Surveillance Solingen	0	2021-07-16			120	NA	NA	NA	21J (Delta)	42	39	0	3	0	0	0	0	0	0	0	0	0	0	0	0	0	0	0	0	0	0	0	1	0	0	0	1	0	0	0	0	0	0	0	0	0	0	0
S114	Surveillance Solingen	0	2021-07-16			69	NA	NA	NA	21J (Delta)	43	40	0	3	0	0	0	0	0	0	0	0	0	0	0	0	0	0	0	0	0	0	0	1	0	0	0	1	0	0	0	0	0	0	0	0	0	0	0
S93	Surveillance Solingen	0	2021-07-18			90	NA	NA	NA	21J (Delta)	42	39	0	3	0	0	0	0	0	0	0	0	0	0	0	0	0	0	0	0	0	0	0	1	0	0	0	1	0	0	0	0	0	0	0	0	0	0	0
S92	Surveillance Solingen	0	2021-07-18			306	NA	NA	NA	21J (Delta)	42	39	0	3	0	0	0	0	0	0	0	0	0	0	0	0	0	0	0	0	0	0	0	1	0	0	0	1	0	0	0	0	0	0	0	0	0	0	0
S91	Surveillance Solingen	0	2021-07-18			675	NA	NA	NA	21J (Delta)	39	36	0	3	0	0	0	0	0	0	0	0	0	0	0	0	0	0	0	0	0	0	0	1	0	0	0	1	0	0	0	0	0	0	0	0	0	0	0
S145	Surveillance Solingen	0	2021-07-18			1229	NA	NA	NA	21J (Delta)	40	37	0	3	0	0	0	0	0	0	0	0	0	0	0	0	0	0	0	0	0	0	0	1	0	0	0	1	0	0	0	0	0	0	0	0	0	0	0
S144	Surveillance Solingen	0	2021-07-18			185	NA	NA	NA	21J (Delta)	42	39	0	3	0	0	0	0	0	0	0	0	0	0	0	0	0	0	0	0	0	0	0	1	0	0	0	1	0	0	0	0	0	0	0	0	0	0	0
S118	Surveillance Solingen	0	2021-07-18			106	NA	NA	NA	21J (Delta)	42	39	0	3	0	0	0	0	0	0	0	0	0	0	0	0	0	0	0	0	0	0	0	1	0	0	0	1	0	0	0	0	0	0	0	0	0	0	0
S117	Surveillance Solingen	0	2021-07-18			1516	NA	NA	NA	21J (Delta)	39	37	0	2	0	0	0	0	0	0	0	0	0	0	0	0	0	0	0	0	0	0	0	1	0	0	0	1	0	0	0	0	0	0	0	0	0	0	0
S95	Surveillance Solingen	0	2021-07-19			72	NA	NA	NA	21J (Delta)	42	39	0	3	0	0	0	0	0	0	0	0	0	0	0	0	0	0	0	0	0	0	0	1	0	0	0	1	0	0	0	0	0	0	0	0	0	0	0
S94	Surveillance Solingen	0	2021-07-19			67	NA	NA	NA	21J (Delta)	42	39	0	3	0	0	0	0	0	0	0	0	0	0	0	0	0	0	0	0	0	0	0	1	0	0	0	1	0	0	0	0	0	0	0	0	0	0	0
S155	Surveillance Solingen	0	2021-07-19			114	NA	NA	NA	21J (Delta)	42	39	0	3	0	0	0	0	0	0	0	0	0	0	0	0	0	0	0	0	0	0	0	1	0	0	0	1	0	0	0	0	0	0	0	0	0	0	0
S154	Surveillance Solingen	0	2021-07-19			74	NA	NA	NA	21J (Delta)	43	40	0	3	0	0	0	0	0	0	0	0	0	0	0	0	0	0	0	0	0	0	0	1	0	0	0	1	0	0	0	0	0	0	0	0	0	0	0
S153	Surveillance Solingen	0	2021-07-19			67	NA	NA	NA	21J (Delta)	42	39	0	3	0	0	0	0	0	0	0	0	0	0	0	0	0	0	0	0	0	0	0	1	0	0	0	1	0	0	0	0	0	0	0	0	0	0	0
S152	Surveillance Solingen	0	2021-07-19			69	NA	NA	NA	21J (Delta)	41	38	0	3	0	0	0	0	0	0	0	0	0	0	0	0	0	0	0	0	0	0	0	1	0	0	0	1	0	0	0	0	0	0	0	0	0	0	0
S151	Surveillance Solingen	0	2021-07-19			67	NA	NA	NA	21J (Delta)	41	38	0	3	0	0	0	0	0	0	0	0	0	0	0	0	0	0	0	0	0	0	0	1	0	0	0	1	0	0	0	0	0	0	0	0	0	0	0
S150	Surveillance Solingen	0	2021-07-19			67	NA	NA	NA	21J (Delta)	42	39	0	3	0	0	0	0	0	0	0	0	0	0	0	0	0	0	0	0	0	0	0	1	0	0	0	1	0	0	0	0	0	0	0	0	0	0	0
S149	Surveillance Solingen	0	2021-07-19			90	NA	NA	NA	21J (Delta)	42	39	0	3	0	0	0	0	0	0	0	0	0	0	0	0	0	0	0	0	0	0	0	1	0	0	0	1	0	0	0	0	0	0	0	0	0	0	0
S148	Surveillance Solingen	0	2021-07-19			75	NA	NA	NA	21J (Delta)	42	39	0	3	0	0	0	0	0	0	0	0	0	0	0	0	0	0	0	0	0	0	0	1	0	0	0	1	0	0	0	0	0	0	0	0	0	0	0
S147	Surveillance Solingen	0	2021-07-19			69	NA	NA	NA	21J (Delta)	40	37	0	3	0	0	0	0	0	0	0	0	0	0	0	0	0	0	0	0	0	0	0	1	0	0	0	1	0	0	0	0	0	0	0	0	0	0	0
S146	Surveillance Solingen	0	2021-07-19			71	NA	NA	NA	21J (Delta)	42	39	0	3	0	0	0	0	0	0	0	0	0	0	0	0	0	0	0	0	0	0	0	1	0	0	0	1	0	0	0	0	0	0	0	0	0	0	0
S119	Surveillance Solingen	0	2021-07-19			198	NA	NA	NA	21J (Delta)	42	39	0	3	0	0	0	0	0	0	0	0	0	0	0	0	0	0	0	0	0	0	0	1	0	0	0	1	0	0	0	0	0	0	0	0	0	0	0
S160	Surveillance Solingen	0	2021-07-20			75	NA	NA	NA	21J (Delta)	42	39	0	3	0	0	0	0	0	0	0	0	0	0	0	0	0	0	0	0	0	0	0	1	0	0	0	1	0	0	0	0	0	0	0	0	0	0	0
S159	Surveillance Solingen	0	2021-07-20			97	NA	NA	NA	21J (Delta)	43	40	0	3	0	0	0	0	0	0	0	0	0	0	0	0	0	0	0	0	0	0	0	1	0	0	0	1	0	0	0	0	0	0	0	0	0	0	0
S158	Surveillance Solingen	0	2021-07-20			166	NA	NA	NA	21J (Delta)	42	39	0	3	0	0	0	0	0	0	0	0	0	0	0	0	0	0	0	0	0	0	0	1	0	0	0	1	0	0	0	0	0	0	0	0	0	0	0
S157	Surveillance Solingen	0	2021-07-20			74	NA	NA	NA	21J (Delta)	39	36	0	3	0	0	0	0	0	0	0	0	0	0	0	0	0	0	0	0	0	0	0	1	0	0	0	1	0	0	0	0	0	0	0	0	0	0	0
S156	Surveillance Solingen	0	2021-07-20			67	NA	NA	NA	21J (Delta)	42	39	0	3	0	0	0	0	0	0	0	0	0	0	0	0	0	0	0	0	0	0	0	1	0	0	0	1	0	0	0	0	0	0	0	0	0	0	0
S99	Surveillance Solingen	0	2021-07-21			69	NA	NA	NA	21J (Delta)	42	39	0	3	0	0	0	0	0	0	0	0	0	0	0	0	0	0	0	0	0	0	0	1	0	0	0	1	0	0	0	0	0	0	0	0	0	0	0
S98	Surveillance Solingen	0	2021-07-21			71	NA	NA	NA	21J (Delta)	42	39	0	3	0	0	0	0	0	0	0	0	0	0	0	0	0	0	0	0	0	0	0	1	0	0	0	1	0	0	0	0	0	0	0	0	0	0	0
S97	Surveillance Solingen	0	2021-07-21			80	NA	NA	NA	21J (Delta)	42	39	0	3	0	0	0	0	0	0	0	0	0	0	0	0	0	0	0	0	0	0	0	1	0	0	0	1	0	0	0	0	0	0	0	0	0	0	0
S96	Surveillance Solingen	0	2021-07-21			79	NA	NA	NA	21J (Delta)	42	39	0	3	0	0	0	0	0	0	0	0	0	0	0	0	0	0	0	0	0	0	0	1	0	0	0	1	0	0	0	0	0	0	0	0	0	0	0
S168	Surveillance Solingen	0	2021-07-21			74	NA	NA	NA	21J (Delta)	42	39	0	3	0	0	0	0	0	0	0	0	0	0	0	0	0	0	0	0	0	0	0	1	0	0	0	1	0	0	0	0	0	0	0	0	0	0	0
S167	Surveillance Solingen	0	2021-07-21			381	NA	NA	NA	21J (Delta)	43	40	0	3	0	0	0	0	0	0	0	0	0	0	0	0	0	0	0	0	0	0	0	1	0	0	0	1	0	0	0	0	0	0	0	0	0	0	0
S166	Surveillance Solingen	0	2021-07-21			134	NA	NA	NA	21J (Delta)	42	39	0	3	0	0	0	0	0	0	0	0	0	0	0	0	0	0	0	0	0	0	0	1	0	0	0	1	0	0	0	0	0	0	0	0	0	0	0
S165	Surveillance Solingen	0	2021-07-21			94	NA	NA	NA	21J (Delta)	42	39	0	3	0	0	0	0	0	0	0	0	0	0	0	0	0	0	0	0	0	0	0	1	0	0	0	1	0	0	0	0	0	0	0	0	0	0	0
S164	Surveillance Solingen	0	2021-07-21			138	NA	NA	NA	21J (Delta)	42	39	0	3	0	0	0	0	0	0	0	0	0	0	0	0	0	0	0	0	0	0	0	1	0	0	0	1	0	0	0	0	0	0	0	0	0	0	0
S163	Surveillance Solingen	0	2021-07-21			321	NA	NA	NA	21J (Delta)	42	39	0	3	0	0	0	0	0	0	0	0	0	0	0	0	0	0	0	0	0	0	0	1	0	0	0	1	0	0	0	0	0	0	0	0	0	0	0
S162	Surveillance Solingen	0	2021-07-21			67	NA	NA	NA	21J (Delta)	42	39	0	3	0	0	0	0	0	0	0	0	0	0	0	0	0	0	0	0	0	0	0	1	0	0	0	1	0	0	0	0	0	0	0	0	0	0	0
S161	Surveillance Solingen	0	2021-07-21			69	NA	NA	NA	21J (Delta)	42	39	0	3	0	0	0	0	0	0	0	0	0	0	0	0	0	0	0	0	0	0	0	1	0	0	0	1	0	0	0	0	0	0	0	0	0	0	0
S120	Surveillance Solingen	0	2021-07-21			367	NA	NA	NA	21J (Delta)	43	40	0	3	0	0	0	0	0	0	0	0	0	0	0	0	0	0	0	0	0	0	0	1	0	0	0	1	0	0	0	0	0	0	0	0	0	0	0
S100	Surveillance Solingen	0	2021-07-21			156	NA	NA	NA	21J (Delta)	42	39	0	3	0	0	0	0	0	0	0	0	0	0	0	0	0	0	0	0	0	0	0	1	0	0	0	1	0	0	0	0	0	0	0	0	0	0	0
S122	Surveillance Solingen	0	2021-07-22			73	NA	NA	NA	21J (Delta)	42	39	0	3	0	0	0	0	0	0	0	0	0	0	0	0	0	0	0	0	0	0	0	1	0	0	0	1	0	0	0	0	0	0	0	0	0	0	0
S121	Surveillance Solingen	0	2021-07-22			230	NA	NA	NA	21J (Delta)	38	35	0	3	0	0	0	0	0	0	0	0	0	0	0	0	0	0	0	0	0	0	0	1	0	0	0	1	0	0	0	0	0	0	0	0	0	0	0
S102	Surveillance Solingen	0	2021-07-22			79	NA	NA	NA	21J (Delta)	42	39	0	3	0	0	0	0	0	0	0	0	0	0	0	0	0	0	0	0	0	0	0	1	0	0	0	1	0	0	0	0	0	0	0	0	0	0	0
S101	Surveillance Solingen	0	2021-07-22			72	NA	NA	NA	21J (Delta)	42	39	0	3	0	0	0	0	0	0	0	0	0	0	0	0	0	0	0	0	0	0	0	1	0	0	0	1	0	0	0	0	0	0	0	0	0	0	0
S80	Surveillance Solingen	0	2021-07-23			80	NA	NA	NA	21J (Delta)	42	39	0	3	0	0	0	0	0	0	0	0	0	0	0	0	0	0	0	0	0	0	0	1	0	0	0	1	0	0	0	0	0	0	0	0	0	0	0
S79	Surveillance Solingen	0	2021-07-23			71	NA	NA	NA	21J (Delta)	41	38	0	3	0	0	0	0	0	0	0	0	0	0	0	0	0	0	0	0	0	0	0	1	0	0	0	1	0	0	0	0	0	0	0	0	0	1	0
S169	Surveillance Solingen	0	2021-07-23			282	NA	NA	NA	21J (Delta)	38	35	0	3	0	0	0	0	0	0	0	0	0	0	0	0	0	0	0	0	0	0	0	1	0	0	0	1	0	0	0	0	0	0	0	0	0	0	0
S123	Surveillance Solingen	0	2021-07-23			81	NA	NA	NA	21J (Delta)	43	40	0	3	0	0	0	0	0	0	0	0	0	0	0	0	0	0	0	0	0	0	0	1	0	0	0	1	0	0	0	0	0	0	0	0	0	0	0
S105	Surveillance Solingen	0	2021-07-23			81	NA	NA	NA	21J (Delta)	42	39	0	3	0	0	0	0	0	0	0	0	0	0	0	0	0	0	0	0	0	0	0	1	0	0	0	1	0	0	0	0	0	0	0	0	0	0	0
S104	Surveillance Solingen	0	2021-07-23			72	NA	NA	NA	21J (Delta)	40	37	0	3	0	0	0	0	0	0	0	0	0	0	0	0	0	0	0	0	0	0	0	1	0	0	0	1	0	0	0	0	0	0	0	0	0	0	0
S103	Surveillance Solingen	0	2021-07-23			97	NA	NA	NA	21J (Delta)	43	40	0	3	0	0	0	0	0	0	0	0	0	0	0	0	0	0	0	0	0	0	0	1	0	0	0	1	0	0	0	0	0	0	0	0	0	0	0
S172	Surveillance Solingen	0	2021-07-24			78	NA	NA	NA	21J (Delta)	42	39	0	3	0	0	0	0	0	0	0	0	0	0	0	0	0	0	0	0	0	0	0	1	0	0	0	1	0	0	0	0	0	0	0	0	0	0	0
S171	Surveillance Solingen	0	2021-07-24			1154	NA	NA	NA	21J (Delta)	41	39	0	2	0	0	0	0	0	0	0	0	0	0	0	0	0	0	0	0	0	0	0	1	0	0	0	1	0	0	0	0	0	0	0	0	0	0	0
S170	Surveillance Solingen	0	2021-07-24			71	NA	NA	NA	21J (Delta)	43	40	0	3	0	0	0	0	0	0	0	0	0	0	0	0	0	0	0	0	0	0	0	1	0	0	0	1	0	0	0	0	0	0	0	0	0	0	0
S124	Surveillance Solingen	0	2021-07-24			290	NA	NA	NA	21J (Delta)	42	39	0	3	0	0	0	0	0	0	0	0	0	0	0	0	0	0	0	0	0	0	0	1	0	0	0	1	0	0	0	0	0	0	0	0	0	0	0
S106	Surveillance Solingen	0	2021-07-24			80	NA	NA	NA	21J (Delta)	40	37	0	3	0	0	0	0	0	0	0	0	0	0	0	0	0	0	0	0	0	0	0	1	0	0	0	1	0	0	0	0	0	0	0	0	0	0	0
S81	Surveillance Solingen	0	2021-07-25			308	NA	NA	NA	21J (Delta)	42	39	0	3	0	0	0	0	0	0	0	0	0	0	0	0	0	0	0	0	0	0	0	1	0	0	0	1	0	0	0	0	0	0	0	0	0	0	0
S175	Surveillance Solingen	0	2021-07-25			512	NA	NA	NA	21J (Delta)	43	40	0	3	0	0	0	0	0	0	0	0	0	0	0	0	0	0	0	0	0	0	0	1	0	0	0	1	0	0	0	0	0	0	0	0	0	0	0
S174	Surveillance Solingen	0	2021-07-25			302	NA	NA	NA	21J (Delta)	43	40	0	3	0	0	0	0	0	0	0	0	0	0	0	0	0	0	0	0	0	0	0	1	0	0	0	1	0	0	0	0	0	0	0	0	0	0	0
S173	Surveillance Solingen	0	2021-07-25			99	NA	NA	NA	21J (Delta)	43	40	0	3	0	0	0	0	0	0	0	0	0	0	0	0	0	0	0	0	0	0	0	1	0	0	0	1	0	0	0	0	0	0	0	0	0	0	0
S125	Surveillance Solingen	0	2021-07-25			1262	NA	NA	NA	21J (Delta)	43	39	0	4	0	0	0	0	0	0	0	0	0	0	0	0	0	0	0	0	0	0	0	1	0	0	0	1	0	0	0	0	0	0	0	0	0	0	0
S108	Surveillance Solingen	0	2021-07-25			119	NA	NA	NA	21J (Delta)	43	40	0	3	0	0	0	0	0	0	0	0	0	0	0	0	0	0	0	0	0	0	0	1	0	0	0	1	0	0	0	0	0	0	0	0	0	0	0
S107	Surveillance Solingen	0	2021-07-25			143	NA	NA	NA	21J (Delta)	42	39	0	3	0	0	0	0	0	0	0	0	0	0	0	0	0	0	0	0	0	0	0	1	0	0	0	1	0	0	0	0	0	0	0	0	0	0	0
S84	Surveillance Solingen	0	2021-07-26			86	NA	NA	NA	21J (Delta)	47	44	0	3	0	0	0	0	0	0	0	0	0	0	0	0	0	0	0	0	0	0	0	1	0	0	0	1	0	0	0	0	0	0	0	0	0	0	0
S83	Surveillance Solingen	0	2021-07-26			1059	NA	NA	NA	21J (Delta)	40	37	0	3	0	0	0	0	0	0	0	0	0	0	0	0	0	0	0	0	0	0	0	1	0	0	0	1	0	0	0	0	0	0	0	0	0	0	0
S82	Surveillance Solingen	0	2021-07-26			1046	NA	NA	NA	21J (Delta)	42	39	0	3	0	0	0	0	0	0	0	0	0	0	0	0	0	0	0	0	0	0	0	1	0	0	0	1	0	0	0	0	0	0	0	0	0	0	0
S177	Surveillance Solingen	0	2021-07-26			74	NA	NA	NA	21J (Delta)	44	40	0	4	0	0	0	0	0	0	0	0	0	0	0	0	0	0	0	0	0	0	0	1	0	0	0	1	0	0	0	0	0	0	0	0	0	0	0
S176	Surveillance Solingen	0	2021-07-26			84	NA	NA	NA	21J (Delta)	42	39	0	3	0	0	0	0	0	0	0	0	0	0	0	0	0	0	0	0	0	0	0	1	0	0	0	1	0	0	0	0	0	0	0	0	0	0	0
S131	Surveillance Solingen	0	2021-07-26			68	NA	NA	NA	21J (Delta)	42	39	0	3	0	0	0	0	0	0	0	0	0	0	0	0	0	0	0	0	0	0	0	1	0	0	0	1	0	0	0	0	0	0	0	0	0	0	0
S130	Surveillance Solingen	0	2021-07-26			134	NA	NA	NA	21J (Delta)	43	40	0	3	0	0	0	0	0	0	0	0	0	0	0	0	0	0	0	0	0	0	0	1	0	0	0	1	0	0	0	0	0	0	0	0	0	0	0
S129	Surveillance Solingen	0	2021-07-26			1344	NA	NA	NA	21J (Delta)	40	37	0	3	0	0	0	0	0	0	0	0	0	0	0	0	0	0	0	0	0	0	0	1	0	0	0	1	0	0	0	0	0	0	0	0	0	0	0
S128	Surveillance Solingen	0	2021-07-26			69	NA	NA	NA	21J (Delta)	42	39	0	3	0	0	0	0	0	0	0	0	0	0	0	0	0	0	0	0	0	0	0	1	0	0	0	1	0	0	0	0	0	0	0	0	0	0	0
S127	Surveillance Solingen	0	2021-07-26			186	NA	NA	NA	21J (Delta)	43	40	0	3	0	0	0	0	0	0	0	0	0	0	0	0	0	0	0	0	0	0	0	1	0	0	0	1	0	0	0	0	0	0	0	0	0	0	0
S126	Surveillance Solingen	0	2021-07-26			78	NA	NA	NA	21J (Delta)	40	37	0	3	0	0	0	0	0	0	0	0	0	0	0	0	0	0	0	0	0	0	0	1	0	0	0	1	0	0	0	0	0	0	0	0	0	0	0
S109	Surveillance Solingen	0	2021-07-26			220	NA	NA	NA	21J (Delta)	41	38	0	3	0	0	0	0	0	0	0	0	0	0	0	0	0	0	0	0	0	0	0	1	0	0	0	1	0	0	0	0	0	0	0	0	0	0	0
S178	Surveillance Solingen	0	2021-07-27			69	NA	NA	NA	21I (Delta)	41	37	0	4	0	0	1	0	0	0	0	0	0	0	0	0	0	0	0	0	0	0	0	1	0	0	0	1	0	0	0	0	0	0	0	0	0	0	0
S132	Surveillance Solingen	0	2021-07-27			186	NA	NA	NA	21J (Delta)	43	40	0	3	0	0	0	0	0	0	0	0	0	0	0	0	0	0	0	0	0	0	0	1	0	0	0	1	0	0	0	0	0	0	0	0	0	0	0
S9	Surveillance Solingen	0	2021-07-28			1498	NA	NA	NA	21J (Delta)	40	38	0	2	0	0	0	0	0	0	0	0	0	0	0	0	0	0	0	0	0	0	0	1	0	0	0	1	0	0	0	0	0	0	0	0	0	0	0
S8	Surveillance Solingen	0	2021-07-28			16582	NA	NA	NA	21J (Delta)	14	12	0	2	0	0	0	0	0	0	0	0	0	0	0	0	0	0	0	0	0	0	0	0	0	0	0	0	0	0	0	0	0	0	0	0	0	0	0
S86	Surveillance Solingen	0	2021-07-28			302	NA	NA	NA	21J (Delta)	42	39	0	3	0	0	0	0	0	0	0	0	0	0	0	0	0	0	0	0	0	0	0	1	0	0	0	1	0	0	0	0	0	0	0	0	0	0	0
S85	Surveillance Solingen	0	2021-07-28			962	NA	NA	NA	21J (Delta)	41	38	0	3	0	0	0	0	0	0	0	0	0	0	0	0	0	0	0	0	0	0	0	1	0	0	0	1	0	0	0	0	0	0	0	0	0	0	0
S7	Surveillance Solingen	0	2021-07-28			1498	NA	NA	NA	21J (Delta)	40	38	0	2	0	0	0	0	0	0	0	0	0	0	0	0	0	0	0	0	0	0	0	1	0	0	0	1	0	0	0	0	0	0	0	0	0	0	0
S6	Surveillance Solingen	0	2021-07-28			1202	NA	NA	NA	21J (Delta)	38	36	0	2	0	0	0	0	0	0	0	0	0	0	0	0	0	0	0	0	0	0	0	1	0	0	0	1	0	0	0	0	0	0	0	0	0	0	0
S5	Surveillance Solingen	0	2021-07-28			3365	NA	NA	NA	21J (Delta)	35	32	0	3	0	0	0	0	0	0	0	0	0	0	0	0	0	0	0	0	0	0	0	1	0	0	0	1	0	0	0	0	0	0	0	0	0	0	0
S4	Surveillance Solingen	0	2021-07-28			3487	NA	NA	NA	21J (Delta)	37	35	0	2	0	0	0	0	0	0	0	0	0	0	0	0	0	0	0	0	0	0	0	1	0	0	0	1	0	0	0	0	0	0	0	0	0	0	0
S3	Surveillance Solingen	0	2021-07-28			15376	NA	NA	NA	21J (Delta)	18	16	0	2	0	0	0	0	0	0	0	0	0	0	0	0	0	0	0	0	0	0	0	0	0	0	0	0	0	0	0	0	0	0	0	0	0	0	0
S2	Surveillance Solingen	0	2021-07-28			23352	NA	NA	NA	21A (Delta)	8	8	0	0	0	0	0	0	0	0	0	0	0	0	0	0	0	0	0	0	0	0	0	1	0	0	0	1	0	0	0	0	0	0	0	0	0	0	0
S1	Surveillance Solingen	0	2021-07-28			6720	NA	NA	NA	21J (Delta)	32	29	0	3	0	0	0	0	0	0	0	0	0	0	0	0	0	0	0	0	0	0	0	1	0	0	0	1	0	0	0	0	0	0	0	0	0	0	0
S179	Surveillance Solingen	0	2021-07-28			218	NA	NA	NA	21J (Delta)	50	47	0	3	0	0	0	0	0	0	0	0	0	0	0	0	0	0	0	0	0	0	0	1	0	0	0	1	0	0	0	0	0	0	0	0	0	0	0
S14	Surveillance Solingen	0	2021-07-28			1794	NA	NA	NA	21J (Delta)	40	38	0	2	0	0	0	0	0	0	0	0	0	0	0	0	0	0	0	0	0	0	0	1	0	0	0	1	0	0	0	0	0	0	0	0	0	0	0
S13	Surveillance Solingen	0	2021-07-28			1490	NA	NA	NA	21J (Delta)	46	44	0	2	0	0	0	0	0	0	0	0	0	0	0	0	0	0	0	0	0	0	0	1	0	0	0	1	0	0	0	0	0	0	0	0	0	0	0
S136	Surveillance Solingen	0	2021-07-28			271	NA	NA	NA	21J (Delta)	43	40	0	3	0	0	0	0	0	0	0	0	0	0	0	0	0	0	0	0	0	0	0	1	0	0	0	1	0	0	0	0	0	0	0	0	0	0	0
S135	Surveillance Solingen	0	2021-07-28			1138	NA	NA	NA	21J (Delta)	42	39	0	3	0	0	0	0	0	0	0	0	0	0	0	0	0	0	0	0	0	0	0	1	0	0	0	1	0	0	0	0	0	0	0	0	0	0	0
S134	Surveillance Solingen	0	2021-07-28			705	NA	NA	NA	21J (Delta)	42	39	0	3	0	0	0	0	0	0	0	0	0	0	0	0	0	0	0	0	0	0	0	1	0	0	0	1	0	0	0	0	0	0	0	0	0	0	0
S133	Surveillance Solingen	0	2021-07-28			563	NA	NA	NA	21J (Delta)	43	40	0	3	0	0	0	0	0	0	0	0	0	0	0	0	0	0	0	0	0	0	0	1	0	0	0	1	0	0	0	0	0	0	0	0	0	0	0
S12	Surveillance Solingen	0	2021-07-28			1497	NA	NA	NA	21J (Delta)	40	38	0	2	0	0	0	0	0	0	0	0	0	0	0	0	0	0	0	0	0	0	0	1	0	0	0	1	0	0	0	0	0	0	0	0	0	0	0
S11	Surveillance Solingen	0	2021-07-28			1786	NA	NA	NA	21J (Delta)	41	39	0	2	0	0	0	0	0	0	0	0	0	0	0	0	0	0	0	0	0	0	0	1	0	0	0	1	0	0	0	0	0	0	0	0	0	0	0
S112	Surveillance Solingen	0	2021-07-28			86	NA	NA	NA	21J (Delta)	43	40	0	3	0	0	0	0	0	0	0	0	0	0	0	0	0	0	0	0	0	0	0	1	0	0	0	1	0	0	0	0	0	0	0	0	0	0	0
S111	Surveillance Solingen	0	2021-07-28			325	NA	NA	NA	21J (Delta)	50	47	0	3	0	0	0	0	0	0	0	0	0	0	0	0	0	0	0	0	0	0	0	1	0	0	0	1	0	0	0	0	0	0	0	0	0	0	0
S110	Surveillance Solingen	0	2021-07-28			256	NA	NA	NA	21J (Delta)	50	47	0	3	0	0	0	0	0	0	0	0	0	0	0	0	0	0	0	0	0	0	0	1	0	0	0	1	0	0	0	0	0	0	0	0	0	0	0
S10	Surveillance Solingen	0	2021-07-28			2913	NA	NA	NA	21J (Delta)	34	32	0	2	0	0	0	0	0	0	0	0	0	0	0	0	0	0	0	0	0	0	0	1	0	0	0	1	0	0	0	0	0	0	0	0	0	0	0
S18	Surveillance Solingen	0	2021-07-29			1497	NA	NA	NA	21J (Delta)	40	38	0	2	0	0	0	0	0	0	0	0	0	0	0	0	0	0	0	0	0	0	0	1	0	0	0	1	0	0	0	0	0	0	0	0	0	0	0
S17	Surveillance Solingen	0	2021-07-29			6218	NA	NA	NA	21J (Delta)	32	29	0	3	0	0	0	0	0	0	0	0	0	0	0	0	0	0	0	0	0	0	0	1	0	0	0	1	0	0	0	0	0	0	0	0	0	0	0
S16	Surveillance Solingen	0	2021-07-29			1786	NA	NA	NA	21J (Delta)	40	38	0	2	0	0	0	0	0	0	0	0	0	0	0	0	0	0	0	0	0	0	0	1	0	0	0	1	0	0	0	0	0	0	0	0	0	0	0
S15	Surveillance Solingen	0	2021-07-29			9819	NA	NA	NA	21J (Delta)	32	29	0	3	0	0	0	0	0	0	0	0	0	0	0	0	0	0	0	0	0	0	0	1	0	0	0	1	0	0	0	0	0	0	0	0	0	0	0
S21	Surveillance Solingen	0	2021-07-30			1582	NA	NA	NA	21J (Delta)	40	38	0	2	0	0	0	0	0	0	0	0	0	0	0	0	0	0	0	0	0	0	0	1	0	0	0	1	0	0	0	0	0	0	0	0	0	0	0
S20	Surveillance Solingen	0	2021-07-30			11174	NA	NA	NA	21J (Delta)	31	28	0	3	0	0	0	0	0	0	0	0	0	0	0	0	0	0	0	0	0	0	0	1	0	0	0	1	0	0	0	0	0	0	0	0	0	0	0
S19	Surveillance Solingen	0	2021-07-30			4707	NA	NA	NA	21J (Delta)	34	32	0	2	0	0	0	0	0	0	0	0	0	0	0	0	0	0	0	0	0	0	0	1	0	0	0	1	0	0	0	0	0	0	0	0	0	0	0
V1613	Inpatient Düsseldorf	0	2021-06-15		EPI_ISL_3115770	395	NA	NA	NA	21A (Delta)	39	36	0	3	0	0	0	0	0	0	0	0	0	0	0	0	0	0	0	0	0	0	0	1	0	0	0	1	0	0	0	0	0	0	0	0	0	0	0
V1633	Inpatient Düsseldorf	0	2021-06-23			8688	NA	NA	NA	20I (Alpha, V1)	25	23	0	2	0	0	0	0	0	0	0	0	0	0	0	0	0	0	0	0	0	0	0	0	0	0	0	1	0	0	0	0	0	0	0	0	0	0	0
V1625	Inpatient Düsseldorf	0	2021-06-23			18905	NA	NA	NA	20I (Alpha, V1)	15	14	0	1	0	0	0	0	0	0	0	0	0	0	0	0	0	0	0	0	0	0	0	0	0	0	0	0	0	0	0	0	0	0	0	0	0	0	0
V1617	Inpatient Düsseldorf	0	2021-06-26			22154	NA	NA	NA	21J (Delta)	12	10	0	2	0	0	0	0	0	0	0	0	0	0	0	0	0	0	0	0	0	0	0	0	0	0	0	0	0	0	0	0	0	0	0	0	0	0	0
V1616	Inpatient Düsseldorf	0	2021-06-26			19622	NA	NA	NA	21J (Delta)	16	14	0	2	0	0	0	0	0	0	0	0	0	0	0	0	0	0	0	0	0	0	0	0	0	0	0	0	0	0	0	0	0	0	0	0	0	0	0
V1614	Inpatient Düsseldorf	0	2021-06-26			18647	NA	NA	NA	21J (Delta)	20	17	0	3	0	0	0	0	0	0	0	0	0	0	0	0	0	1	0	0	0	0	0	1	0	0	0	1	0	0	0	0	0	0	0	0	0	0	0
V1618	Inpatient Düsseldorf	0	2021-06-29			19064	NA	NA	NA	21J (Delta)	12	12	0	0	0	0	0	0	0	0	0	0	0	0	0	0	0	0	0	0	0	0	0	0	0	0	0	0	0	0	0	0	0	0	0	0	0	0	0
V1615	Inpatient Düsseldorf	0	2021-06-29			13777	NA	NA	NA	20I (Alpha, V1)	13	11	0	2	0	0	0	0	0	0	0	0	0	0	0	0	0	0	0	0	0	0	0	0	0	0	0	0	0	0	0	0	0	0	0	0	0	0	0
V1619	Inpatient Düsseldorf	0	2021-06-30			3185	NA	NA	NA	21J (Delta)	38	35	0	3	0	0	0	0	0	0	0	0	0	0	0	0	0	1	0	0	0	0	0	1	0	0	0	1	0	0	0	0	0	0	0	0	0	0	0
V1621	Inpatient Düsseldorf	0	2021-07-09			6253	NA	NA	NA	21J (Delta)	28	26	0	2	0	0	0	0	0	0	0	0	0	0	0	0	0	0	0	0	0	0	0	1	0	0	0	1	0	0	0	0	0	0	0	0	0	0	0
V1620	Inpatient Düsseldorf	0	2021-07-09		EPI_ISL_3117464	1148	NA	NA	NA	20I (Alpha, V1)	35	31	0	4	0	0	0	0	0	0	0	0	0	0	0	0	0	0	0	0	0	0	0	0	0	0	0	1	0	0	0	0	0	0	0	0	0	0	0
V1622	Inpatient Düsseldorf	0	2021-07-10			4338	NA	NA	NA	21J (Delta)	36	34	0	2	0	0	0	0	0	0	0	0	0	0	0	0	0	1	0	0	0	0	0	1	0	0	0	1	0	0	0	0	0	0	0	0	0	0	0
V1627	Inpatient Düsseldorf	0	2021-07-14		EPI_ISL_3127804	2272	NA	NA	NA	21J (Delta)	38	36	0	2	0	0	0	0	0	0	0	0	0	0	0	0	0	1	0	0	0	0	0	1	0	0	0	1	0	0	0	0	0	0	0	0	0	0	0
V1639	Inpatient Düsseldorf	0	2021-07-16			5366	NA	NA	NA	21J (Delta)	33	31	0	2	0	0	0	0	0	0	0	0	0	0	0	0	0	0	0	0	0	0	0	1	0	0	0	1	0	0	0	0	0	0	0	0	0	0	0
V1638	Inpatient Düsseldorf	0	2021-07-16		EPI_ISL_3208894	1451	NA	NA	NA	21J (Delta)	40	38	0	2	0	0	0	0	0	0	0	0	0	0	0	0	0	1	0	0	0	0	0	1	0	0	0	1	0	0	0	0	0	0	0	0	0	0	0
V1629	Inpatient Düsseldorf	0	2021-07-16			21559	NA	NA	NA	21J (Delta)	10	8	0	2	0	0	0	0	0	0	0	0	0	0	0	0	0	0	0	0	0	0	0	0	0	0	0	0	0	0	0	0	0	0	0	0	0	0	0
V1631	Inpatient Düsseldorf	0	2021-07-18			4935	NA	NA	NA	21J (Delta)	30	28	0	2	0	0	0	0	0	0	0	0	0	0	0	0	0	0	0	0	0	0	0	1	0	0	0	1	0	0	0	0	0	0	0	0	0	0	0
V1630	Inpatient Düsseldorf	0	2021-07-18		EPI_ISL_3127805	2072	NA	NA	NA	21J (Delta)	36	34	0	2	0	0	0	0	0	0	0	0	0	0	0	0	0	0	0	0	0	0	0	1	0	0	0	1	0	0	0	0	0	0	0	0	0	0	0
V1636	Inpatient Düsseldorf	0	2021-07-19			25817	NA	NA	NA	20A	6	4	0	2	0	0	0	0	0	0	0	0	0	0	0	0	0	0	0	0	0	0	0	0	0	0	0	0	0	0	0	0	0	0	0	0	0	0	0
V1634	Inpatient Düsseldorf	0	2021-07-19		EPI_ISL_3128560	1477	NA	NA	NA	21I (Delta)	36	34	0	2	0	0	0	0	0	0	0	0	0	0	0	0	0	0	0	0	0	0	0	1	0	0	0	1	0	0	0	0	0	0	0	0	0	0	0
V1632	Inpatient Düsseldorf	0	2021-07-19		EPI_ISL_3127806	2786	NA	NA	NA	21J (Delta)	39	37	0	2	0	0	0	0	0	0	0	0	0	0	0	0	0	0	0	0	0	0	0	1	0	0	0	1	0	0	0	0	0	0	0	0	0	0	0
V1635	Inpatient Düsseldorf	0	2021-07-20			6730	NA	NA	NA	21J (Delta)	28	26	0	2	0	0	0	0	0	0	0	0	0	0	0	0	0	0	0	0	0	0	0	1	0	0	0	1	0	0	0	0	0	0	0	0	0	0	0
V1637	Inpatient Düsseldorf	0	2021-07-25			3230	NA	NA	NA	21J (Delta)	36	34	0	2	0	0	0	0	0	0	0	0	0	0	0	0	0	0	0	0	0	0	0	1	0	0	0	1	0	0	0	0	0	0	0	0	0	0	0
V1640	Inpatient Düsseldorf	0	2021-07-27		EPI_ISL_3210063	1462	NA	NA	NA	21I (Delta)	37	35	0	2	0	0	0	0	0	0	0	0	0	0	0	0	0	0	0	0	0	0	0	1	0	0	0	1	0	0	0	0	0	0	0	0	0	0	0
V1641	Inpatient Düsseldorf	0	2021-07-28		EPI_ISL_3210109	2559	NA	NA	NA	21I (Delta)	35	33	0	2	0	0	0	0	0	0	0	0	0	0	0	0	0	0	0	0	0	0	0	0	0	0	0	0	0	0	0	0	0	0	0	0	0	0	0
V1642	Inpatient Düsseldorf	0	2021-07-30			1648	NA	NA	NA	21J (Delta)	39	36	0	3	0	0	0	0	0	0	0	0	0	0	0	0	0	0	0	0	0	0	0	1	0	0	0	1	0	0	0	0	0	0	0	0	0	0	0
V1643	Inpatient Düsseldorf	0	2021-08-01			5060	NA	NA	NA	21I (Delta)	29	27	0	2	0	0	0	0	0	0	0	0	0	0	0	0	0	0	0	0	0	0	0	0	0	0	0	0	0	0	0	0	0	0	0	0	0	0	0
hCoV-19/Spain/IB-HUSE-00983/2021	GISAID Balearic Islands	1	2021-06-14		EPI_ISL_2710175	0	NA	NA	NA	21J (Delta)	43	40	0	3	0	0	0	0	0	0	0	0	0	0	0	0	0	1	0	0	0	0	0	1	0	0	0	1	0	0	0	0	0	0	0	0	0	0	0
hCoV-19/Spain/IB-HUSE-01068/2021	GISAID Balearic Islands	1	2021-06-15		EPI_ISL_2710245	10	NA	NA	NA	21F (Iota)	30	28	0	2	0	0	0	0	0	0	0	0	0	0	0	0	0	0	0	0	0	0	0	0	0	0	0	1	0	0	0	0	0	0	0	0	0	0	0
hCoV-19/Spain/IB-HUSE-01067/2021	GISAID Balearic Islands	1	2021-06-15		EPI_ISL_2710244	0	NA	NA	NA	21F (Iota)	30	28	0	2	0	0	0	0	0	0	0	0	0	0	0	0	0	0	0	0	0	0	0	0	0	0	0	1	0	0	0	0	0	0	0	0	0	0	0
hCoV-19/Spain/IB-HUSE-01020/2021	GISAID Balearic Islands	1	2021-06-15		EPI_ISL_2710205	29	NA	NA	NA	20I (Alpha, V1)	39	35	0	4	0	0	0	0	0	0	0	0	0	0	0	0	0	0	0	0	0	0	0	0	0	0	0	1	0	0	0	0	0	0	0	0	0	0	0
hCoV-19/Spain/IB-HUSE-01002/2021	GISAID Balearic Islands	1	2021-06-15		EPI_ISL_2710191	3	NA	NA	NA	20I (Alpha, V1)	49	45	0	4	0	0	0	0	0	0	0	0	0	0	0	0	0	0	0	0	1	0	0	0	0	0	0	1	0	0	0	0	0	1	0	0	0	0	0
hCoV-19/Spain/IB-HUSE-00996/2021	GISAID Balearic Islands	1	2021-06-15		EPI_ISL_2710185	39	NA	NA	NA	20I (Alpha, V1)	39	35	0	4	0	0	0	0	0	0	0	0	0	0	0	0	0	0	0	0	0	0	0	0	0	0	0	1	0	0	0	0	0	0	0	0	0	0	0
hCoV-19/Spain/IB-HUSE-00985/2021	GISAID Balearic Islands	1	2021-06-15		EPI_ISL_2710177	125	NA	NA	NA	21J (Delta)	36	33	0	3	0	0	0	0	0	0	0	0	0	0	0	0	0	0	0	0	0	0	0	1	0	0	0	1	0	0	0	0	0	0	0	0	0	0	0
hCoV-19/Spain/IB-HUSE-00984/2021	GISAID Balearic Islands	1	2021-06-15		EPI_ISL_2710176	169	NA	NA	NA	21J (Delta)	40	37	0	3	0	0	0	0	0	0	0	0	0	0	0	0	0	1	0	0	0	0	0	1	0	0	0	1	0	0	0	0	0	0	0	0	0	0	0
hCoV-19/Spain/IB-HUSE-00978/2021	GISAID Balearic Islands	1	2021-06-15		EPI_ISL_2710172	1027	NA	NA	NA	20I (Alpha, V1)	38	34	0	4	0	0	0	0	0	0	0	0	0	0	0	0	0	0	0	0	0	0	0	0	0	0	0	1	0	0	0	0	0	0	0	0	0	0	0
hCoV-19/Spain/IB-HUSE-01038/2021	GISAID Balearic Islands	1	2021-06-16		EPI_ISL_2710219	1413	NA	NA	NA	20I (Alpha, V1)	37	32	0	5	0	0	0	0	0	0	0	0	0	0	0	0	0	0	0	0	0	0	0	0	0	0	0	1	0	0	0	0	0	0	0	0	0	0	0
hCoV-19/Spain/IB-HUSE-01026/2021	GISAID Balearic Islands	1	2021-06-16		EPI_ISL_2710210	0	NA	NA	NA	20I (Alpha, V1)	39	35	0	4	0	0	0	0	0	0	0	0	0	0	0	0	0	0	0	0	0	0	0	0	0	0	0	1	0	0	0	0	0	0	0	0	0	0	0
hCoV-19/Spain/IB-HUSE-01014/2021	GISAID Balearic Islands	1	2021-06-16		EPI_ISL_2710199	1816	NA	NA	NA	20I (Alpha, V1)	47	43	0	4	0	0	0	0	0	0	0	0	0	0	0	0	0	0	0	0	1	0	0	0	0	0	0	1	0	0	0	0	0	1	0	0	0	0	0
hCoV-19/Spain/IB-HUSE-01070/2021	GISAID Balearic Islands	1	2021-06-17		EPI_ISL_2710247	0	NA	NA	NA	20I (Alpha, V1)	44	40	0	4	0	0	0	0	0	0	0	0	0	0	0	0	0	0	0	0	0	0	0	0	0	0	0	1	0	0	0	0	0	0	0	0	0	0	0
hCoV-19/Spain/IB-HUSE-01062/2021	GISAID Balearic Islands	1	2021-06-17		EPI_ISL_2710239	1052	NA	NA	NA	20C	41	36	0	5	0	0	0	0	0	0	0	0	0	0	0	0	0	0	0	0	0	0	0	0	0	0	0	1	0	0	0	0	0	0	0	0	0	0	0
hCoV-19/Spain/IB-HUSE-01059/2021	GISAID Balearic Islands	1	2021-06-17		EPI_ISL_2710236	0	NA	NA	NA	21I (Delta)	44	40	0	4	0	0	1	0	0	0	0	0	0	0	0	0	0	0	0	0	0	0	0	1	0	0	0	1	0	0	0	0	0	0	0	0	0	0	0
hCoV-19/Spain/IB-HUSE-01058/2021	GISAID Balearic Islands	1	2021-06-17		EPI_ISL_2710235	498	NA	NA	NA	21J (Delta)	40	37	0	3	0	0	0	0	0	0	0	0	0	0	0	0	0	0	0	0	0	0	0	1	0	0	0	1	0	0	0	0	0	0	0	0	0	0	0
hCoV-19/Spain/IB-HUSE-01057/2021	GISAID Balearic Islands	1	2021-06-17		EPI_ISL_2710234	124	NA	NA	NA	21I (Delta)	41	37	0	4	0	0	1	0	0	0	0	0	0	0	0	0	0	0	0	0	0	0	0	1	0	0	0	1	0	0	0	0	0	0	0	0	0	0	0
hCoV-19/Spain/IB-HUSE-01054/2021	GISAID Balearic Islands	1	2021-06-17		EPI_ISL_2710233	0	NA	NA	NA	20I (Alpha, V1)	46	42	0	4	0	0	0	0	0	0	0	0	0	0	0	0	0	0	0	0	0	0	0	0	0	0	0	1	0	0	0	0	0	0	0	0	0	0	0
hCoV-19/Spain/IB-HUSE-01047/2021	GISAID Balearic Islands	1	2021-06-17		EPI_ISL_2710227	0	NA	NA	NA	20I (Alpha, V1)	42	38	0	4	0	0	0	0	0	0	0	0	0	0	0	0	0	0	0	0	0	0	0	0	0	0	0	1	0	0	0	0	0	0	0	0	0	0	0
hCoV-19/Spain/IB-HUSE-01045/2021	GISAID Balearic Islands	1	2021-06-17		EPI_ISL_2710225	0	NA	NA	NA	20I (Alpha, V1)	39	35	0	4	0	0	0	0	0	0	0	0	0	0	0	0	0	0	0	0	0	0	0	0	0	0	0	1	0	0	0	0	0	0	0	0	0	0	0
hCoV-19/Spain/IB-HUSE-01021/2021	GISAID Balearic Islands	1	2021-06-17		EPI_ISL_2710206	793	NA	NA	NA	21I (Delta)	35	30	0	5	0	0	1	0	0	0	0	0	0	0	0	0	0	0	0	0	0	0	0	1	0	0	0	1	0	0	0	0	0	0	0	0	0	0	0
hCoV-19/Spain/IB-HUSE-01017/2021	GISAID Balearic Islands	1	2021-06-17		EPI_ISL_2710202	903	NA	NA	NA	21G (Lambda)	26	24	0	2	0	0	0	0	0	0	0	0	0	1	0	0	0	0	0	0	0	0	0	0	0	0	0	1	0	0	0	0	0	0	0	0	0	0	0
hCoV-19/Spain/IB-HUSE-01010/2021	GISAID Balearic Islands	1	2021-06-17		EPI_ISL_2710195	0	NA	NA	NA	20I (Alpha, V1)	39	35	0	4	0	0	0	0	0	0	0	0	0	0	0	0	0	0	0	0	0	0	0	0	0	0	0	1	0	0	0	0	0	0	0	0	0	0	0
hCoV-19/Spain/IB-HUSE-01009/2021	GISAID Balearic Islands	1	2021-06-17		EPI_ISL_2710194	1498	NA	NA	NA	21J (Delta)	34	32	0	2	0	0	0	0	0	0	0	0	0	0	1	0	0	0	0	0	0	0	0	1	0	0	0	1	0	0	0	0	0	0	0	0	0	0	0
hCoV-19/Spain/IB-HUSE-00999/2021	GISAID Balearic Islands	1	2021-06-17		EPI_ISL_2710188	390	NA	NA	NA	20I (Alpha, V1)	43	39	0	4	0	0	0	0	0	0	0	0	0	0	0	0	0	0	0	0	0	0	0	0	0	0	0	1	0	0	0	0	0	0	0	0	0	0	0
hCoV-19/Spain/IB-HUSE-00998/2021	GISAID Balearic Islands	1	2021-06-17		EPI_ISL_2710187	0	NA	NA	NA	20I (Alpha, V1)	42	37	0	5	0	0	0	0	0	0	0	0	0	0	0	0	0	0	0	0	0	0	0	0	0	0	0	1	0	0	0	0	0	0	0	0	0	0	0
hCoV-19/Spain/IB-HUSE-00997/2021	GISAID Balearic Islands	1	2021-06-17		EPI_ISL_2710186	0	NA	NA	NA	20I (Alpha, V1)	43	39	0	4	0	0	0	0	0	0	0	0	0	0	0	0	0	0	0	0	0	0	0	0	0	0	0	1	0	0	0	0	0	0	0	0	0	0	0
hCoV-19/Spain/IB-HUSE-00988/2021	GISAID Balearic Islands	1	2021-06-17		EPI_ISL_2710180	271	NA	NA	NA	21J (Delta)	40	37	0	3	0	0	0	0	0	0	0	0	0	0	0	0	0	1	0	0	0	0	0	1	0	0	0	1	0	0	0	0	0	0	0	0	0	0	0
hCoV-19/Spain/IB-HUSE-00987/2021	GISAID Balearic Islands	1	2021-06-17		EPI_ISL_2710179	295	NA	NA	NA	21J (Delta)	41	38	0	3	0	0	0	0	0	0	0	0	0	0	0	0	0	0	0	0	0	0	0	1	0	0	0	1	0	0	0	0	0	0	0	0	0	0	0
hCoV-19/Spain/IB-HUSE-00986/2021	GISAID Balearic Islands	1	2021-06-17		EPI_ISL_2710178	0	NA	NA	NA	20I (Alpha, V1)	39	35	0	4	0	0	0	0	0	0	0	0	0	0	0	0	0	0	0	0	0	0	0	0	0	0	0	1	0	0	0	0	0	0	0	0	0	0	0
hCoV-19/Spain/IB-HUSE-01079/2021	GISAID Balearic Islands	1	2021-06-18		EPI_ISL_2812713	0	NA	NA	NA	21F (Iota)	30	28	0	2	0	0	0	0	0	0	0	0	0	0	0	0	0	0	0	0	0	0	0	0	0	0	0	1	0	0	0	0	0	0	0	0	0	0	0
hCoV-19/Spain/IB-HUSE-01069/2021	GISAID Balearic Islands	1	2021-06-18		EPI_ISL_2710246	0	NA	NA	NA	21G (Lambda)	36	34	0	2	0	0	0	0	0	0	0	0	0	0	0	0	0	0	0	0	0	0	0	0	0	0	0	1	0	0	0	0	0	0	0	0	0	0	0
hCoV-19/Spain/IB-HUSE-01066/2021	GISAID Balearic Islands	1	2021-06-18		EPI_ISL_2710243	374	NA	NA	NA	20I (Alpha, V1)	40	36	0	4	0	0	0	0	0	0	0	0	0	0	0	0	0	0	0	0	0	0	0	0	0	0	0	1	0	0	0	0	0	0	0	0	0	0	0
hCoV-19/Spain/IB-HUSE-01065/2021	GISAID Balearic Islands	1	2021-06-18		EPI_ISL_2710242	108	NA	NA	NA	20I (Alpha, V1)	43	39	0	4	0	0	0	0	0	0	0	0	0	0	0	0	0	0	0	0	0	0	0	0	0	0	0	1	0	0	0	0	0	0	0	0	0	0	0
hCoV-19/Spain/IB-HUSE-01064/2021	GISAID Balearic Islands	1	2021-06-18		EPI_ISL_2710241	2589	NA	NA	NA	20I (Alpha, V1)	44	40	0	4	0	0	0	0	0	0	0	0	0	0	0	0	0	0	0	0	1	0	0	0	0	0	0	1	0	0	0	0	0	1	0	0	0	0	0
hCoV-19/Spain/IB-HUSE-01053/2021	GISAID Balearic Islands	1	2021-06-18		EPI_ISL_2710232	31	NA	NA	NA	21I (Delta)	41	37	0	4	0	0	1	0	0	0	0	0	0	0	0	0	0	0	0	0	0	0	0	1	0	0	0	1	0	0	0	0	0	0	0	0	0	0	0
hCoV-19/Spain/IB-HUSE-01052/2021	GISAID Balearic Islands	1	2021-06-18		EPI_ISL_2710231	11	NA	NA	NA	20I (Alpha, V1)	45	41	0	4	0	0	0	0	0	0	0	0	0	0	0	0	0	0	0	0	0	0	0	0	0	0	0	1	0	0	0	0	0	0	0	0	0	0	0
hCoV-19/Spain/IB-HUSE-01046/2021	GISAID Balearic Islands	1	2021-06-18		EPI_ISL_2710226	0	NA	NA	NA	21G (Lambda)	37	35	0	2	0	0	0	0	0	0	0	0	0	0	0	0	0	0	0	0	0	0	0	0	0	0	0	1	0	0	0	0	0	0	0	0	0	0	0
hCoV-19/Spain/IB-HUSE-01041/2021	GISAID Balearic Islands	1	2021-06-18		EPI_ISL_2710222	725	NA	NA	NA	20J (Gamma, V3)	33	31	0	1	1	0	0	0	0	0	0	0	0	0	0	0	0	0	0	0	0	0	0	0	0	0	0	1	0	0	0	0	0	0	0	0	0	0	0
hCoV-19/Spain/IB-HUSE-01040/2021	GISAID Balearic Islands	1	2021-06-18		EPI_ISL_2710221	0	NA	NA	NA	20J (Gamma, V3)	41	39	0	1	1	0	0	0	0	0	0	0	0	0	0	0	0	0	0	0	0	0	0	0	0	0	0	1	0	0	0	0	0	0	0	0	0	0	0
hCoV-19/Spain/IB-HUSE-01035/2021	GISAID Balearic Islands	1	2021-06-18		EPI_ISL_2710216	451	NA	NA	NA	21J (Delta)	44	41	0	3	0	0	0	0	0	0	0	0	0	0	0	0	0	0	0	0	0	0	0	1	0	0	0	1	0	0	0	1	0	0	0	0	0	0	0
hCoV-19/Spain/IB-HUSE-01034/2021	GISAID Balearic Islands	1	2021-06-18		EPI_ISL_2710215	0	NA	NA	NA	20I (Alpha, V1)	40	36	0	4	0	0	0	0	0	0	0	0	0	0	0	0	0	0	0	0	0	0	0	0	0	0	0	1	0	0	0	0	0	0	0	0	0	0	0
hCoV-19/Spain/IB-HUSE-01033/2021	GISAID Balearic Islands	1	2021-06-18		EPI_ISL_2710214	7	NA	NA	NA	20I (Alpha, V1)	43	39	0	4	0	0	0	0	0	0	0	0	0	0	0	0	0	0	0	0	0	0	0	0	0	0	0	1	0	0	0	0	0	0	0	0	0	0	0
hCoV-19/Spain/IB-HUSE-01029/2021	GISAID Balearic Islands	1	2021-06-18		EPI_ISL_2710213	0	NA	NA	NA	20I (Alpha, V1)	44	40	0	4	0	0	0	0	0	0	1	0	0	0	0	0	0	0	0	0	0	0	0	0	0	0	0	1	0	0	0	0	0	0	0	0	0	0	0
hCoV-19/Spain/IB-HUSE-01028/2021	GISAID Balearic Islands	1	2021-06-18		EPI_ISL_2710212	0	NA	NA	NA	20J (Gamma, V3)	42	40	0	1	1	0	0	0	0	0	0	0	0	0	0	0	0	0	0	0	0	0	0	0	0	0	0	1	0	0	0	0	0	0	0	0	0	0	0
hCoV-19/Spain/IB-HUSE-01023/2021	GISAID Balearic Islands	1	2021-06-18		EPI_ISL_2710207	429	NA	NA	NA	20H (Beta, V2)	28	26	0	2	0	0	0	0	0	0	0	0	0	0	0	0	0	1	0	1	0	0	0	0	0	0	0	1	0	0	0	0	0	0	0	0	0	0	0
hCoV-19/Spain/IB-HUSE-01019/2021	GISAID Balearic Islands	1	2021-06-18		EPI_ISL_2710204	11	NA	NA	NA	20I (Alpha, V1)	43	39	0	4	0	0	0	0	0	0	0	0	0	0	0	0	0	0	0	0	0	0	0	0	0	0	0	1	0	0	0	0	0	0	0	0	0	0	0
hCoV-19/Spain/IB-HUSE-01018/2021	GISAID Balearic Islands	1	2021-06-18		EPI_ISL_2710203	1713	NA	NA	NA	21J (Delta)	35	32	0	2	1	0	0	0	0	0	0	0	0	0	0	0	0	0	0	0	0	0	0	1	0	0	0	1	0	0	0	1	0	0	0	0	0	0	0
hCoV-19/Spain/IB-HUSE-01011/2021	GISAID Balearic Islands	1	2021-06-18		EPI_ISL_2710196	268	NA	NA	NA	20H (Beta, V2)	29	27	0	2	0	0	0	0	0	0	0	0	0	0	0	0	0	1	0	1	0	0	0	0	0	0	0	1	0	0	0	0	0	0	0	0	0	0	0
hCoV-19/Spain/IB-HUSE-00995/2021	GISAID Balearic Islands	1	2021-06-18		EPI_ISL_2710184	0	NA	NA	NA	20I (Alpha, V1)	39	35	0	4	0	0	0	0	0	0	0	0	0	0	0	0	0	0	0	0	0	0	0	0	0	0	0	1	0	0	0	0	0	0	0	0	0	0	0
hCoV-19/Spain/IB-HUSE-00994/2021	GISAID Balearic Islands	1	2021-06-18		EPI_ISL_2710183	811	NA	NA	NA	20I (Alpha, V1)	30	26	0	4	0	0	0	0	0	0	0	0	0	0	0	0	0	0	0	0	0	0	0	0	0	0	0	1	0	0	0	0	0	0	0	0	0	0	0
hCoV-19/Spain/IB-HUSE-00981/2021	GISAID Balearic Islands	1	2021-06-18		EPI_ISL_2710174	0	NA	NA	NA	21J (Delta)	44	41	0	3	0	0	0	0	0	0	0	0	0	0	0	0	0	1	0	0	0	0	0	1	0	0	0	1	0	0	0	0	0	0	0	0	0	0	0
hCoV-19/Spain/IB-HUSE-01072/2021	GISAID Balearic Islands	1	2021-06-19		EPI_ISL_2710248	0	NA	NA	NA	20I (Alpha, V1)	42	38	0	4	0	0	0	0	0	0	0	0	0	0	0	0	0	0	0	0	0	0	0	0	0	0	0	1	0	0	0	0	0	0	0	0	0	0	0
hCoV-19/Spain/IB-HUSE-01063/2021	GISAID Balearic Islands	1	2021-06-19		EPI_ISL_2710240	558	NA	NA	NA	21I (Delta)	38	35	0	3	0	0	1	0	0	0	0	0	0	0	0	0	0	0	0	0	0	0	0	1	0	0	0	1	0	0	0	0	0	0	0	0	0	0	0
hCoV-19/Spain/IB-HUSE-01061/2021	GISAID Balearic Islands	1	2021-06-19		EPI_ISL_2710238	0	NA	NA	NA	20I (Alpha, V1)	42	38	0	4	0	0	0	0	0	0	0	0	0	0	0	0	0	0	0	0	0	0	0	0	0	0	0	1	0	0	0	0	0	0	0	0	0	0	0
hCoV-19/Spain/IB-HUSE-01060/2021	GISAID Balearic Islands	1	2021-06-19		EPI_ISL_2710237	0	NA	NA	NA	20I (Alpha, V1)	39	35	0	4	0	0	0	0	0	0	0	0	0	0	0	0	0	0	0	0	0	0	0	0	0	0	0	1	0	0	0	0	0	0	0	0	0	0	0
hCoV-19/Spain/IB-HUSE-01051/2021	GISAID Balearic Islands	1	2021-06-19		EPI_ISL_2710230	900	NA	NA	NA	21I (Delta)	36	34	0	2	0	0	0	0	0	0	0	0	0	0	0	0	0	0	0	0	0	0	0	1	0	0	0	1	0	0	0	0	0	0	0	0	0	0	1
hCoV-19/Spain/IB-HUSE-01039/2021	GISAID Balearic Islands	1	2021-06-19		EPI_ISL_2710220	0	NA	NA	NA	20I (Alpha, V1)	40	36	0	4	0	0	0	0	0	0	0	0	0	0	0	0	0	0	0	0	0	0	0	0	0	0	0	1	0	0	0	0	0	0	0	0	0	0	0
hCoV-19/Spain/IB-HUSE-01027/2021	GISAID Balearic Islands	1	2021-06-19		EPI_ISL_2710211	267	NA	NA	NA	21I (Delta)	38	35	0	3	0	0	0	0	0	0	0	0	0	0	0	0	0	0	0	0	0	0	0	1	0	0	0	1	0	0	0	0	0	0	0	0	0	0	1
hCoV-19/Spain/IB-HUSE-01024/2021	GISAID Balearic Islands	1	2021-06-19		EPI_ISL_2710208	0	NA	NA	NA	20I (Alpha, V1)	39	35	0	4	0	0	0	0	0	0	0	0	0	0	0	0	0	0	0	0	0	0	0	0	0	0	0	1	0	0	0	0	0	0	0	0	0	0	0
hCoV-19/Spain/IB-HUSE-01015/2021	GISAID Balearic Islands	1	2021-06-19		EPI_ISL_2710200	264	NA	NA	NA	21J (Delta)	42	39	0	3	0	0	0	0	0	0	0	0	0	0	0	0	0	1	0	0	0	0	0	1	0	0	0	1	0	0	0	0	0	0	0	0	0	0	0
hCoV-19/Spain/IB-HUSE-01003/2021	GISAID Balearic Islands	1	2021-06-19		EPI_ISL_2710192	390	NA	NA	NA	20I (Alpha, V1)	38	34	0	4	0	0	0	0	0	0	0	0	0	0	0	0	0	0	0	0	0	0	0	0	0	0	0	1	0	0	0	0	0	0	0	0	0	0	0
hCoV-19/Spain/IB-HUSE-01000/2021	GISAID Balearic Islands	1	2021-06-19		EPI_ISL_2710189	555	NA	NA	NA	21J (Delta)	35	33	0	2	0	0	0	0	0	0	0	0	0	0	0	0	0	0	0	0	0	0	0	1	0	0	0	1	0	0	0	0	0	0	0	0	0	0	0
hCoV-19/Spain/IB-HUSE-00992/2021	GISAID Balearic Islands	1	2021-06-19		EPI_ISL_2710182	275	NA	NA	NA	21I (Delta)	39	36	0	3	0	0	1	0	0	0	0	0	0	0	0	0	0	0	0	0	0	0	0	1	0	0	0	1	0	0	0	0	0	0	0	0	0	0	0
hCoV-19/Spain/IB-HUSE-00989/2021	GISAID Balearic Islands	1	2021-06-19		EPI_ISL_2710181	5	NA	NA	NA	20I (Alpha, V1)	39	35	0	4	0	0	0	0	0	0	0	0	0	0	0	0	0	0	0	0	0	0	0	0	0	0	0	1	0	0	0	0	0	0	0	0	0	0	0
hCoV-19/Spain/IB-HUSE-00980/2021	GISAID Balearic Islands	1	2021-06-19		EPI_ISL_2710173	0	NA	NA	NA	20I (Alpha, V1)	40	36	0	4	0	0	0	0	0	0	0	0	0	0	0	0	0	0	0	0	0	0	0	0	0	0	0	1	0	0	0	0	0	0	0	0	0	0	0
hCoV-19/Spain/IB-HUSE-01049/2021	GISAID Balearic Islands	1	2021-06-20		EPI_ISL_2710229	642	NA	NA	NA	20I (Alpha, V1)	34	30	0	4	0	0	0	0	0	0	0	0	0	0	0	0	0	0	0	0	0	0	0	0	0	0	0	1	0	0	0	0	0	0	0	0	0	0	0
hCoV-19/Spain/IB-HUSE-01048/2021	GISAID Balearic Islands	1	2021-06-20		EPI_ISL_2710228	0	NA	NA	NA	20I (Alpha, V1)	42	38	0	4	0	0	0	0	0	0	0	0	0	0	0	0	0	0	0	0	0	0	0	0	0	0	0	1	0	0	0	0	0	0	0	0	0	0	0
hCoV-19/Spain/IB-HUSE-01037/2021	GISAID Balearic Islands	1	2021-06-20		EPI_ISL_2710218	0	NA	NA	NA	20I (Alpha, V1)	40	36	0	4	0	0	0	0	0	0	0	0	0	0	0	0	0	0	0	0	0	0	0	0	1	0	0	1	0	0	0	0	0	0	0	0	0	0	0
hCoV-19/Spain/IB-HUSE-01036/2021	GISAID Balearic Islands	1	2021-06-20		EPI_ISL_2710217	0	NA	NA	NA	20I (Alpha, V1)	47	43	0	4	0	0	0	0	0	0	0	0	0	0	0	0	0	0	0	0	1	0	0	0	0	0	0	1	0	0	0	0	0	0	0	0	0	0	0
hCoV-19/Spain/IB-HUSE-01025/2021	GISAID Balearic Islands	1	2021-06-20		EPI_ISL_2710209	976	NA	NA	NA	21J (Delta)	33	31	0	2	0	0	0	0	0	0	0	0	0	0	0	0	0	1	0	0	0	0	0	1	0	0	0	1	0	0	0	0	0	0	0	0	0	0	0
hCoV-19/Spain/IB-HUSE-01013/2021	GISAID Balearic Islands	1	2021-06-20		EPI_ISL_2710198	471	NA	NA	NA	21J (Delta)	40	37	0	3	0	0	0	0	0	0	0	0	0	0	0	0	0	1	0	0	0	0	0	1	0	0	0	1	0	0	0	0	0	0	0	0	0	0	0
hCoV-19/Spain/IB-HUSE-01012/2021	GISAID Balearic Islands	1	2021-06-20		EPI_ISL_2710197	0	NA	NA	NA	20I (Alpha, V1)	40	36	0	4	0	0	0	0	0	0	0	0	0	0	0	0	0	0	0	0	0	0	0	0	0	0	0	1	0	0	0	0	0	0	0	0	0	0	0
hCoV-19/Spain/IB-HUSE-01001/2021	GISAID Balearic Islands	1	2021-06-20		EPI_ISL_2710190	0	NA	NA	NA	20I (Alpha, V1)	39	35	0	4	0	0	0	0	0	0	0	0	0	0	0	0	0	0	0	0	0	0	0	0	0	0	0	1	0	0	0	0	0	0	0	0	0	0	0
hCoV-19/Spain/IB-HUSE-01160/2021	GISAID Balearic Islands	1	2021-06-21		EPI_ISL_2812779	87	NA	NA	NA	21J (Delta)	39	36	0	3	0	0	0	0	0	0	0	0	0	0	0	0	0	0	0	0	0	0	0	1	0	0	0	1	0	0	0	0	0	0	0	0	0	0	0
hCoV-19/Spain/IB-HUSE-01148/2021	GISAID Balearic Islands	1	2021-06-21		EPI_ISL_2812767	0	NA	NA	NA	20I (Alpha, V1)	43	39	0	4	0	0	0	0	0	0	0	0	0	0	0	0	0	0	0	0	0	0	0	0	0	0	0	1	0	0	0	0	0	0	0	0	0	0	0
hCoV-19/Spain/IB-HUSE-01136/2021	GISAID Balearic Islands	1	2021-06-21		EPI_ISL_2812756	0	NA	NA	NA	21I (Delta)	43	39	0	4	0	0	1	0	0	0	0	0	0	0	0	0	0	0	0	0	0	0	0	1	0	0	0	1	0	0	0	0	0	0	0	0	0	0	0
hCoV-19/Spain/IB-HUSE-01124/2021	GISAID Balearic Islands	1	2021-06-21		EPI_ISL_2812745	0	NA	NA	NA	20I (Alpha, V1)	42	38	0	4	0	0	0	0	0	0	0	0	0	0	0	0	0	0	0	0	0	0	0	0	0	0	0	1	0	0	0	0	0	0	0	0	0	0	0
hCoV-19/Spain/IB-HUSE-01163/2021	GISAID Balearic Islands	1	2021-06-22		EPI_ISL_2812781	0	NA	NA	NA	20I (Alpha, V1)	36	32	0	4	0	0	0	0	0	0	0	0	0	0	0	0	0	0	0	0	0	0	0	0	0	0	0	1	0	0	0	0	0	0	0	0	0	0	0
hCoV-19/Spain/IB-HUSE-01162/2021	GISAID Balearic Islands	1	2021-06-22		EPI_ISL_2812780	0	NA	NA	NA	20I (Alpha, V1)	44	40	0	4	0	0	0	0	0	0	0	0	0	0	0	0	0	0	0	0	0	0	0	0	0	0	0	1	0	0	0	0	0	0	0	0	0	0	0
hCoV-19/Spain/IB-HUSE-01151/2021	GISAID Balearic Islands	1	2021-06-22		EPI_ISL_2812770	153	NA	NA	NA	21J (Delta)	37	34	0	3	0	0	0	0	0	0	0	0	0	0	0	0	0	0	0	0	0	0	0	1	0	0	0	1	0	0	0	0	0	0	0	0	0	0	0
hCoV-19/Spain/IB-HUSE-01150/2021	GISAID Balearic Islands	1	2021-06-22		EPI_ISL_2812769	266	NA	NA	NA	21J (Delta)	40	37	0	3	0	0	0	0	0	0	0	0	0	0	0	0	0	0	0	0	0	0	0	1	0	0	0	1	0	0	0	0	0	0	0	0	0	0	0
hCoV-19/Spain/IB-HUSE-01139/2021	GISAID Balearic Islands	1	2021-06-22		EPI_ISL_2812759	524	NA	NA	NA	20I (Alpha, V1)	38	34	0	4	0	0	0	0	0	0	0	0	0	0	0	0	0	0	0	0	0	0	0	0	0	0	0	1	0	0	0	0	0	0	0	0	0	0	0
hCoV-19/Spain/IB-HUSE-01138/2021	GISAID Balearic Islands	1	2021-06-22		EPI_ISL_2812758	994	NA	NA	NA	21J (Delta)	33	31	0	2	0	0	0	0	0	0	0	0	0	0	0	0	0	0	0	0	0	0	0	1	0	0	0	1	0	0	0	0	0	0	0	0	0	0	0
hCoV-19/Spain/IB-HUSE-01127/2021	GISAID Balearic Islands	1	2021-06-22		EPI_ISL_2812748	173	NA	NA	NA	21I (Delta)	43	39	0	4	0	0	1	0	0	0	0	0	0	0	0	0	0	0	0	0	0	0	0	1	0	0	0	1	0	0	0	0	0	0	0	0	0	0	0
hCoV-19/Spain/IB-HUSE-01126/2021	GISAID Balearic Islands	1	2021-06-22		EPI_ISL_2812747	0	NA	NA	NA	21G (Lambda)	36	33	0	3	0	0	0	0	0	0	0	0	0	0	0	0	0	0	0	0	0	0	0	0	0	0	0	1	0	0	0	0	0	0	0	0	0	0	0
hCoV-19/Spain/IB-HUSE-01116/2021	GISAID Balearic Islands	1	2021-06-22		EPI_ISL_2812741	700	NA	NA	NA	21J (Delta)	40	38	0	2	0	0	0	0	0	0	0	0	0	0	0	0	0	1	0	0	0	0	0	1	0	0	0	1	0	0	0	0	0	0	0	0	0	0	0
hCoV-19/Spain/IB-HUSE-01115/2021	GISAID Balearic Islands	1	2021-06-22		EPI_ISL_2812740	231	NA	NA	NA	21F (Iota)	29	27	0	2	0	0	0	0	0	0	0	0	0	0	0	0	0	0	0	0	0	0	0	0	0	0	0	1	0	0	0	0	0	0	0	0	0	0	0
hCoV-19/Spain/IB-HUSE-01114/2021	GISAID Balearic Islands	1	2021-06-22		EPI_ISL_2812739	0	NA	NA	NA	20I (Alpha, V1)	41	37	0	4	0	0	0	0	0	0	0	0	0	0	0	0	0	0	0	0	0	0	0	0	0	0	0	1	0	0	0	0	0	0	0	0	0	0	0
hCoV-19/Spain/IB-HUSE-01104/2021	GISAID Balearic Islands	1	2021-06-22		EPI_ISL_2812732	0	NA	NA	NA	20I (Alpha, V1)	41	37	0	4	0	0	0	0	0	0	0	0	0	0	0	0	0	0	0	0	0	0	0	0	0	0	0	1	0	0	0	0	0	0	0	0	0	0	0
hCoV-19/Spain/IB-HUSE-01092/2021	GISAID Balearic Islands	1	2021-06-22		EPI_ISL_2812722	0	NA	NA	NA	20I (Alpha, V1)	51	47	0	4	0	0	0	0	0	0	0	0	0	0	0	1	0	0	0	0	1	0	0	0	0	0	0	1	0	0	0	0	0	0	0	0	0	0	0
hCoV-19/Spain/IB-HUSE-01090/2021	GISAID Balearic Islands	1	2021-06-22		EPI_ISL_2812721	1813	NA	NA	NA	21J (Delta)	34	32	0	2	0	0	0	0	0	0	0	0	0	0	0	0	0	1	0	0	0	0	0	1	0	0	0	1	0	0	0	0	0	0	0	0	0	0	0
hCoV-19/Spain/IB-HUSE-01080/2021	GISAID Balearic Islands	1	2021-06-22		EPI_ISL_2812714	0	NA	NA	NA	20I (Alpha, V1)	46	42	0	4	0	0	0	0	0	0	0	0	0	0	0	0	0	0	0	0	0	0	0	0	0	0	0	1	0	0	0	0	0	0	0	0	0	0	0
hCoV-19/Spain/IB-HUSE-01313/2021	GISAID Balearic Islands	1	2021-06-23		EPI_ISL_3007701	0	NA	NA	NA	20I (Alpha, V1)	41	37	0	4	0	0	0	0	0	0	0	0	0	0	0	0	0	0	0	0	0	0	0	0	0	0	0	1	0	0	0	0	0	0	0	0	0	0	0
hCoV-19/Spain/IB-HUSE-01137/2021	GISAID Balearic Islands	1	2021-06-23		EPI_ISL_2812757	253	NA	NA	NA	21J (Delta)	42	39	0	3	0	0	0	0	0	0	0	0	0	0	0	0	0	0	0	0	0	0	0	1	0	0	0	1	0	0	0	0	0	0	0	0	0	0	0
hCoV-19/Spain/IB-HUSE-01125/2021	GISAID Balearic Islands	1	2021-06-23		EPI_ISL_2812746	0	NA	NA	NA	20I (Alpha, V1)	42	38	0	4	0	0	0	0	0	0	0	0	0	0	0	0	0	0	0	0	0	0	0	0	0	0	0	1	0	0	0	0	0	0	0	0	0	0	0
hCoV-19/Spain/IB-HUSE-01078/2021	GISAID Balearic Islands	1	2021-06-23		EPI_ISL_2812712	266	NA	NA	NA	21J (Delta)	41	38	0	3	0	0	0	0	0	0	0	0	0	0	0	0	0	0	0	0	0	0	0	1	0	0	0	1	0	0	0	0	0	0	0	0	0	0	0
hCoV-19/Spain/IB-HUSE-01128/2021	GISAID Balearic Islands	1	2021-06-24		EPI_ISL_2812749	242	NA	NA	NA	21I (Delta)	38	35	0	3	0	0	0	0	0	0	0	0	0	0	0	0	0	0	0	0	0	0	0	1	0	0	0	1	0	0	0	0	0	0	0	0	0	0	1
hCoV-19/Spain/IB-HUSE-01111/2021	GISAID Balearic Islands	1	2021-06-24		EPI_ISL_2812738	0	NA	NA	NA	20I (Alpha, V1)	43	39	0	4	0	0	0	0	0	0	0	0	0	0	0	0	0	0	0	0	0	0	0	0	0	0	0	1	0	0	0	0	0	0	0	0	0	0	0
hCoV-19/Spain/IB-HUSE-01100/2021	GISAID Balearic Islands	1	2021-06-24		EPI_ISL_2812730	290	NA	NA	NA	21J (Delta)	40	37	0	3	0	0	0	0	0	0	0	0	0	0	0	0	0	1	0	0	0	0	0	1	0	0	0	1	0	0	0	0	0	0	0	0	0	0	0
hCoV-19/Spain/IB-HUSE-01099/2021	GISAID Balearic Islands	1	2021-06-24		EPI_ISL_2812729	0	NA	NA	NA	21J (Delta)	39	36	0	3	0	0	0	0	0	0	0	0	0	0	0	0	0	0	0	0	0	0	0	1	0	0	0	1	0	0	0	0	0	0	0	0	0	0	0
hCoV-19/Spain/IB-HUSE-01088/2021	GISAID Balearic Islands	1	2021-06-24		EPI_ISL_2812719	2001	NA	NA	NA	20I (Alpha, V1)	46	41	0	4	1	0	0	0	1	0	0	0	0	0	0	0	0	0	0	0	0	0	0	1	0	0	0	1	0	0	0	0	0	0	0	0	0	0	0
hCoV-19/Spain/IB-HUSE-01087/2021	GISAID Balearic Islands	1	2021-06-24		EPI_ISL_2812718	172	NA	NA	NA	21I (Delta)	38	35	0	3	0	0	0	0	0	0	0	0	0	0	0	0	0	0	0	0	0	0	0	1	0	0	0	1	0	0	0	0	0	0	0	0	0	0	1
hCoV-19/Spain/IB-HUSE-01075/2021	GISAID Balearic Islands	1	2021-06-24		EPI_ISL_2812710	0	NA	NA	NA	21I (Delta)	41	37	0	4	0	0	1	0	0	0	0	0	0	0	0	0	0	0	0	0	0	0	0	1	0	0	0	1	0	0	0	0	0	0	0	0	0	0	0
hCoV-19/Spain/IB-HUSE-01166/2021	GISAID Balearic Islands	1	2021-06-25		EPI_ISL_2812784	263	NA	NA	NA	21J (Delta)	40	37	0	3	0	0	0	0	0	0	0	0	0	0	0	0	0	0	0	0	0	0	0	1	0	0	0	1	0	0	0	0	0	0	0	0	0	0	0
hCoV-19/Spain/IB-HUSE-01159/2021	GISAID Balearic Islands	1	2021-06-25		EPI_ISL_2812778	464	NA	NA	NA	21J (Delta)	37	34	0	3	0	0	0	0	0	0	0	0	0	0	0	0	0	0	0	0	0	0	0	1	0	0	0	1	0	0	0	0	0	0	0	0	0	0	0
hCoV-19/Spain/IB-HUSE-01158/2021	GISAID Balearic Islands	1	2021-06-25		EPI_ISL_2812777	1117	NA	NA	NA	21J (Delta)	37	35	0	2	0	0	0	0	0	0	0	0	0	0	0	0	0	1	0	0	0	0	0	1	0	0	0	1	0	0	0	0	0	0	0	0	0	0	0
hCoV-19/Spain/IB-HUSE-01157/2021	GISAID Balearic Islands	1	2021-06-25		EPI_ISL_2812776	260	NA	NA	NA	20I (Alpha, V1)	40	36	0	4	0	0	0	0	0	0	0	0	0	0	0	0	0	0	0	0	0	0	0	0	0	0	0	1	0	0	0	0	0	0	0	0	0	0	0
hCoV-19/Spain/IB-HUSE-01154/2021	GISAID Balearic Islands	1	2021-06-25		EPI_ISL_2812773	139	NA	NA	NA	21J (Delta)	41	38	0	3	0	0	0	0	0	0	0	0	0	0	0	0	0	1	0	0	0	0	0	1	0	0	0	1	0	0	0	0	0	0	0	0	0	0	0
hCoV-19/Spain/IB-HUSE-01153/2021	GISAID Balearic Islands	1	2021-06-25		EPI_ISL_2812772	1082	NA	NA	NA	21I (Delta)	36	33	0	3	0	0	1	0	0	0	0	0	0	0	0	0	0	0	0	0	0	0	0	1	0	0	0	1	0	0	0	0	0	0	0	0	0	0	0
hCoV-19/Spain/IB-HUSE-01149/2021	GISAID Balearic Islands	1	2021-06-25		EPI_ISL_2812768	5	NA	NA	NA	21I (Delta)	43	39	0	4	0	0	1	0	0	0	0	1	0	0	0	0	0	0	0	0	0	0	0	1	0	0	0	1	0	0	0	0	0	0	0	0	0	0	0
hCoV-19/Spain/IB-HUSE-01146/2021	GISAID Balearic Islands	1	2021-06-25		EPI_ISL_2812766	36	NA	NA	NA	21A (Delta)	39	36	0	3	0	0	0	0	0	0	0	0	0	0	0	0	0	0	0	0	0	0	0	1	0	0	0	1	0	0	0	0	0	0	0	0	0	0	0
hCoV-19/Spain/IB-HUSE-01145/2021	GISAID Balearic Islands	1	2021-06-25		EPI_ISL_2812765	0	NA	NA	NA	21F (Iota)	29	27	0	2	0	0	0	0	0	0	0	0	0	0	0	0	0	0	0	0	0	0	0	0	0	0	0	1	0	0	0	0	0	0	0	0	0	0	0
hCoV-19/Spain/IB-HUSE-01142/2021	GISAID Balearic Islands	1	2021-06-25		EPI_ISL_2812762	1302	NA	NA	NA	21J (Delta)	33	31	0	2	0	0	0	0	0	0	0	0	0	0	0	0	0	0	0	0	0	0	0	1	0	0	0	1	0	0	0	0	0	0	0	0	0	0	0
hCoV-19/Spain/IB-HUSE-01141/2021	GISAID Balearic Islands	1	2021-06-25		EPI_ISL_2812761	241	NA	NA	NA	21I (Delta)	43	39	0	4	0	0	1	0	0	0	0	0	0	0	0	0	0	0	0	0	0	0	0	1	0	0	0	1	0	0	0	0	0	0	0	0	0	0	0
hCoV-19/Spain/IB-HUSE-01134/2021	GISAID Balearic Islands	1	2021-06-25		EPI_ISL_2812755	7	NA	NA	NA	21I (Delta)	42	38	0	4	0	0	1	0	0	0	0	0	0	0	0	0	0	0	0	0	0	0	0	1	0	0	0	1	0	0	0	0	0	0	0	0	0	0	0
hCoV-19/Spain/IB-HUSE-01133/2021	GISAID Balearic Islands	1	2021-06-25		EPI_ISL_2812754	1473	NA	NA	NA	21J (Delta)	30	27	0	2	1	0	0	1	0	0	0	0	0	0	0	0	0	0	0	0	0	0	0	1	0	0	0	1	0	0	0	0	0	0	0	0	0	0	0
hCoV-19/Spain/IB-HUSE-01130/2021	GISAID Balearic Islands	1	2021-06-25		EPI_ISL_2812751	103	NA	NA	NA	21F (Iota)	33	30	0	2	1	0	0	1	0	0	0	0	0	0	0	0	0	0	0	1	0	0	0	0	0	0	0	1	0	0	0	0	0	0	0	0	0	0	0
hCoV-19/Spain/IB-HUSE-01129/2021	GISAID Balearic Islands	1	2021-06-25		EPI_ISL_2812750	454	NA	NA	NA	21F (Iota)	32	30	0	2	0	0	0	0	0	0	0	0	0	0	0	0	0	0	0	1	0	0	0	0	0	0	0	1	0	0	0	0	0	0	0	0	0	0	0
hCoV-19/Spain/IB-HUSE-01122/2021	GISAID Balearic Islands	1	2021-06-25		EPI_ISL_2812744	0	NA	NA	NA	21I (Delta)	42	38	0	4	0	0	1	0	0	0	0	0	0	0	0	0	0	0	0	0	0	0	0	1	0	0	0	1	0	0	0	0	0	0	0	0	0	0	0
hCoV-19/Spain/IB-HUSE-01121/2021	GISAID Balearic Islands	1	2021-06-25		EPI_ISL_2812743	59	NA	NA	NA	20J (Gamma, V3)	49	46	0	2	1	0	0	0	0	0	0	0	0	0	0	0	0	0	0	0	1	0	0	0	0	0	0	1	0	0	0	0	0	0	0	0	0	0	0
hCoV-19/Spain/IB-HUSE-01110/2021	GISAID Balearic Islands	1	2021-06-25		EPI_ISL_2812737	662	NA	NA	NA	20I (Alpha, V1)	38	34	0	4	0	0	0	0	0	0	0	0	0	0	0	0	0	0	0	0	0	0	0	0	0	0	0	1	0	0	0	0	0	0	0	0	0	0	0
hCoV-19/Spain/IB-HUSE-01109/2021	GISAID Balearic Islands	1	2021-06-25		EPI_ISL_2812736	0	NA	NA	NA	20I (Alpha, V1)	41	37	0	4	0	0	0	0	0	0	0	0	0	0	0	0	0	0	0	0	0	1	0	0	0	0	0	1	0	0	0	0	0	0	0	0	0	0	0
hCoV-19/Spain/IB-HUSE-01101/2021	GISAID Balearic Islands	1	2021-06-25		EPI_ISL_2812731	112	NA	NA	NA	21I (Delta)	38	35	0	3	0	0	0	0	0	0	0	0	0	0	0	0	0	0	0	0	0	0	0	1	0	0	0	1	0	0	0	0	0	0	0	0	0	0	1
hCoV-19/Spain/IB-HUSE-01098/2021	GISAID Balearic Islands	1	2021-06-25		EPI_ISL_2812728	0	NA	NA	NA	20I (Alpha, V1)	40	36	0	4	0	0	0	0	0	0	0	0	0	0	0	0	0	0	0	0	0	0	0	0	0	0	0	1	0	0	0	0	0	0	0	0	0	0	0
hCoV-19/Spain/IB-HUSE-01097/2021	GISAID Balearic Islands	1	2021-06-25		EPI_ISL_2812727	138	NA	NA	NA	21J (Delta)	38	35	0	3	0	0	0	0	0	0	0	0	0	0	0	0	0	0	0	0	0	0	0	1	0	0	0	1	0	0	0	0	0	0	0	0	0	0	0
hCoV-19/Spain/IB-HUSE-01089/2021	GISAID Balearic Islands	1	2021-06-25		EPI_ISL_2812720	125	NA	NA	NA	21F (Iota)	29	27	0	2	0	0	0	0	0	0	0	0	0	0	0	0	0	0	0	0	0	0	0	0	0	0	0	1	0	0	0	0	0	0	0	0	0	0	0
hCoV-19/Spain/IB-HUSE-01086/2021	GISAID Balearic Islands	1	2021-06-25		EPI_ISL_2812717	0	NA	NA	NA	20I (Alpha, V1)	41	37	0	4	0	0	0	0	0	0	0	0	0	0	0	0	0	0	0	0	0	0	0	0	0	0	0	1	0	0	0	0	0	0	0	0	0	0	0
hCoV-19/Spain/IB-HUSE-01077/2021	GISAID Balearic Islands	1	2021-06-25		EPI_ISL_2812711	0	NA	NA	NA	20I (Alpha, V1)	40	36	0	4	0	0	0	0	0	0	0	0	0	0	0	0	0	0	0	0	0	0	0	0	0	0	0	1	0	0	0	0	0	0	0	0	0	0	0
hCoV-19/Spain/IB-HUSE-01165/2021	GISAID Balearic Islands	1	2021-06-26		EPI_ISL_2812783	594	NA	NA	NA	21J (Delta)	41	38	0	3	0	0	0	0	0	0	0	0	0	0	0	0	0	0	0	0	0	0	0	1	0	0	0	1	0	0	0	0	0	0	0	0	0	0	0
hCoV-19/Spain/IB-HUSE-01152/2021	GISAID Balearic Islands	1	2021-06-26		EPI_ISL_2812771	1070	NA	NA	NA	21I (Delta)	32	29	0	3	0	0	0	0	0	0	0	0	0	0	0	0	0	0	0	0	0	0	0	1	0	0	0	1	0	0	0	0	0	0	0	0	0	0	0
hCoV-19/Spain/IB-HUSE-01140/2021	GISAID Balearic Islands	1	2021-06-26		EPI_ISL_2812760	3814	NA	NA	NA	21J (Delta)	27	25	0	2	0	0	0	0	0	0	0	0	0	0	0	0	0	0	0	0	0	0	0	0	0	0	0	0	0	0	0	0	0	0	0	0	0	0	0
hCoV-19/Spain/IB-HUSE-01106/2021	GISAID Balearic Islands	1	2021-06-26		EPI_ISL_2812733	345	NA	NA	NA	21J (Delta)	41	38	0	3	0	0	0	0	0	0	0	0	0	0	0	0	0	1	0	0	0	0	0	1	0	0	0	1	0	0	0	0	0	0	0	0	0	0	0
hCoV-19/Spain/IB-HUSE-01095/2021	GISAID Balearic Islands	1	2021-06-26		EPI_ISL_2812725	561	NA	NA	NA	21J (Delta)	40	37	0	3	0	0	0	0	0	0	0	0	0	0	0	0	0	0	0	0	0	0	0	1	0	0	0	1	0	0	0	0	0	0	0	0	0	0	0
hCoV-19/Spain/IB-HUSE-01094/2021	GISAID Balearic Islands	1	2021-06-26		EPI_ISL_2812724	0	NA	NA	NA	21I (Delta)	39	34	0	5	0	0	1	0	0	0	0	0	0	0	0	0	0	0	0	0	0	0	0	1	0	0	0	1	0	0	0	0	0	0	0	0	0	0	0
hCoV-19/Spain/IB-HUSE-01083/2021	GISAID Balearic Islands	1	2021-06-26		EPI_ISL_2812716	0	NA	NA	NA	20I (Alpha, V1)	40	36	0	4	0	0	0	0	0	0	0	0	0	0	0	0	0	0	0	0	0	0	0	0	0	0	0	1	0	0	0	0	0	0	0	0	0	0	0
hCoV-19/Spain/IB-HUSE-01082/2021	GISAID Balearic Islands	1	2021-06-26		EPI_ISL_2812715	86	NA	NA	NA	21J (Delta)	41	38	0	3	0	0	0	0	0	0	0	0	0	0	0	0	0	0	0	0	0	0	0	1	0	0	0	1	0	0	0	0	0	0	0	0	0	0	0
hCoV-19/Spain/IB-HUSE-01167/2021	GISAID Balearic Islands	1	2021-06-27		EPI_ISL_2812785	0	NA	NA	NA	21J (Delta)	37	34	0	3	0	0	0	0	0	0	0	0	0	0	0	0	0	0	0	0	0	0	0	1	0	0	0	1	0	0	0	0	0	0	0	0	0	0	0
hCoV-19/Spain/IB-HUSE-01164/2021	GISAID Balearic Islands	1	2021-06-27		EPI_ISL_2812782	451	NA	NA	NA	21I (Delta)	39	36	0	3	0	0	1	0	0	0	0	0	0	0	0	0	0	0	0	0	0	0	0	1	0	0	0	1	0	0	0	0	0	0	0	0	0	0	0
hCoV-19/Spain/IB-HUSE-01156/2021	GISAID Balearic Islands	1	2021-06-27		EPI_ISL_2812775	3557	NA	NA	NA	21J (Delta)	33	31	0	2	0	0	0	0	0	0	0	0	0	0	0	0	0	1	0	0	0	0	0	1	0	0	0	1	0	0	0	0	0	0	0	0	0	0	0
hCoV-19/Spain/IB-HUSE-01155/2021	GISAID Balearic Islands	1	2021-06-27		EPI_ISL_2812774	549	NA	NA	NA	21J (Delta)	41	38	0	3	0	0	0	0	0	0	0	0	0	0	0	0	0	0	0	0	0	0	0	1	0	0	0	1	0	0	0	0	0	0	0	0	0	0	0
hCoV-19/Spain/IB-HUSE-01144/2021	GISAID Balearic Islands	1	2021-06-27		EPI_ISL_2812764	719	NA	NA	NA	21J (Delta)	39	37	0	2	0	0	0	0	0	0	0	0	0	0	0	0	0	1	0	0	0	0	0	1	0	0	0	1	0	0	0	0	0	0	0	0	0	0	0
hCoV-19/Spain/IB-HUSE-01143/2021	GISAID Balearic Islands	1	2021-06-27		EPI_ISL_2812763	0	NA	NA	NA	20I (Alpha, V1)	42	38	0	4	0	0	0	0	0	1	0	0	0	0	0	0	0	0	0	0	0	0	0	0	0	0	0	1	0	0	0	0	0	0	0	0	0	0	0
hCoV-19/Spain/IB-HUSE-01132/2021	GISAID Balearic Islands	1	2021-06-27		EPI_ISL_2812753	0	NA	NA	NA	20I (Alpha, V1)	40	36	0	4	0	0	0	0	0	0	0	0	0	0	0	0	0	0	0	0	0	0	0	0	0	0	0	1	0	0	0	0	0	0	1	0	0	0	0
hCoV-19/Spain/IB-HUSE-01131/2021	GISAID Balearic Islands	1	2021-06-27		EPI_ISL_2812752	111	NA	NA	NA	21J (Delta)	43	38	0	5	0	0	0	0	0	0	0	0	0	0	0	0	0	0	0	0	0	0	0	1	0	0	0	1	0	0	0	0	0	0	0	0	0	0	0
hCoV-19/Spain/IB-HUSE-01119/2021	GISAID Balearic Islands	1	2021-06-27		EPI_ISL_2812742	443	NA	NA	NA	21J (Delta)	38	35	0	3	0	0	0	0	0	0	0	0	0	0	0	0	0	1	0	0	0	0	0	1	0	0	0	1	0	0	0	0	0	0	0	0	0	0	0
hCoV-19/Spain/IB-HUSE-01108/2021	GISAID Balearic Islands	1	2021-06-27		EPI_ISL_2812735	268	NA	NA	NA	21J (Delta)	42	39	0	3	0	0	0	0	0	0	0	0	0	0	0	0	0	0	0	0	0	0	0	1	0	0	0	1	0	0	0	0	0	0	0	0	0	0	0
hCoV-19/Spain/IB-HUSE-01107/2021	GISAID Balearic Islands	1	2021-06-27		EPI_ISL_2812734	545	NA	NA	NA	21J (Delta)	42	39	0	3	0	0	0	0	0	0	0	0	0	0	0	0	0	0	0	0	0	0	0	1	0	0	0	1	0	0	0	0	0	0	0	0	0	0	0
hCoV-19/Spain/IB-HUSE-01096/2021	GISAID Balearic Islands	1	2021-06-27		EPI_ISL_2812726	265	NA	NA	NA	21I (Delta)	41	37	0	4	0	0	1	0	0	0	0	0	0	0	0	0	0	0	0	0	0	0	0	1	0	0	0	1	0	0	0	0	0	0	0	0	0	0	0
hCoV-19/Spain/IB-HUSE-01093/2021	GISAID Balearic Islands	1	2021-06-27		EPI_ISL_2812723	3618	NA	NA	NA	21J (Delta)	27	25	0	2	0	0	0	0	0	0	0	0	0	0	0	0	0	0	0	0	0	0	0	0	0	0	0	0	0	0	0	0	0	0	0	0	0	0	0
hCoV-19/Spain/IB-Rotger-2129856356/2021	GISAID Balearic Islands	1	2021-06-28		EPI_ISL_3115345	577	NA	NA	NA	21J (Delta)	39	37	0	2	0	0	0	0	0	0	0	0	0	0	0	0	0	1	0	0	0	0	0	1	0	0	0	1	0	0	0	0	0	0	0	0	0	0	0
hCoV-19/Spain/IB-Rotger-2129619535/2021	GISAID Balearic Islands	1	2021-06-28		EPI_ISL_3115347	1897	NA	NA	NA	21J (Delta)	38	36	0	2	0	0	0	0	0	0	0	0	0	0	0	0	0	0	0	0	0	0	0	1	0	0	0	1	0	0	0	0	0	0	0	0	0	0	0
hCoV-19/Spain/IB-Rotger-2128006590/2021	GISAID Balearic Islands	1	2021-06-28		EPI_ISL_3115562	869	NA	NA	NA	21J (Delta)	37	35	0	2	0	0	0	0	0	0	0	0	0	0	0	0	0	0	0	0	0	0	0	1	0	0	0	1	0	0	0	0	0	0	0	0	0	0	0
hCoV-19/Spain/IB-Rotger-2128006554/2021	GISAID Balearic Islands	1	2021-06-28		EPI_ISL_3115563	572	NA	NA	NA	21J (Delta)	37	34	0	3	0	0	0	0	0	0	0	0	0	0	0	0	0	0	0	0	0	0	0	1	0	0	0	1	0	0	0	0	0	0	0	0	0	0	0
hCoV-19/Spain/IB-2021062828006417/2021	GISAID Balearic Islands	1	2021-06-28		EPI_ISL_3087682	579	NA	NA	NA	21J (Delta)	39	37	0	2	0	0	0	0	0	0	0	0	0	0	0	0	0	1	0	0	0	0	0	1	0	0	0	1	0	0	0	0	0	0	0	0	0	0	0
hCoV-19/Spain/IB-2021062828004984/2021	GISAID Balearic Islands	1	2021-06-28		EPI_ISL_3087683	569	NA	NA	NA	21J (Delta)	37	34	0	3	0	0	0	0	0	0	0	0	0	0	0	0	0	0	0	0	0	0	0	1	0	0	0	1	0	0	0	0	0	0	0	0	0	0	0
hCoV-19/Spain/IB-2021062828002244/2021	GISAID Balearic Islands	1	2021-06-28		EPI_ISL_3073886	577	NA	NA	NA	21J (Delta)	41	39	0	2	0	0	0	0	0	0	0	0	0	0	0	0	0	1	0	0	0	0	0	1	0	0	0	1	0	0	0	0	0	0	0	0	0	0	0
hCoV-19/Spain/IB-Rotger-2129619663/2021	GISAID Balearic Islands	1	2021-06-29		EPI_ISL_3115346	857	NA	NA	NA	21J (Delta)	37	34	0	3	0	0	0	0	0	0	0	0	0	0	0	0	0	0	0	0	0	0	0	1	0	0	0	1	0	0	0	0	0	0	0	0	0	0	0
hCoV-19/Spain/IB-Rotger-2128006641/2021	GISAID Balearic Islands	1	2021-06-29		EPI_ISL_3115561	577	NA	NA	NA	21J (Delta)	36	34	0	2	0	0	0	0	0	0	0	0	0	0	0	0	0	0	0	0	0	0	0	1	0	0	0	1	0	0	0	0	0	0	0	0	0	0	0
hCoV-19/Spain/IB-Rotger-2128005555/2021	GISAID Balearic Islands	1	2021-06-29		EPI_ISL_3115564	570	NA	NA	NA	21J (Delta)	40	37	0	3	0	0	0	0	0	0	0	0	0	0	0	0	0	1	0	0	0	0	0	1	0	0	0	1	0	0	0	0	0	0	0	0	0	0	0
hCoV-19/Spain/IB-Rotger-2128005543/2021	GISAID Balearic Islands	1	2021-06-29		EPI_ISL_3115565	569	NA	NA	NA	21J (Delta)	40	37	0	3	0	0	0	0	0	0	0	0	0	0	0	0	0	0	0	0	0	0	0	1	0	0	0	1	0	0	0	0	0	0	0	0	0	0	0
hCoV-19/Spain/IB-HUSE-01301/2021	GISAID Balearic Islands	1	2021-06-29		EPI_ISL_3007689	329	NA	NA	NA	20J (Gamma, V3)	40	38	0	1	1	0	0	0	0	0	0	0	0	0	0	0	0	0	0	0	0	0	0	0	0	0	0	1	0	0	0	0	0	1	0	0	0	0	0
hCoV-19/Spain/IB-HUSE-01231/2021	GISAID Balearic Islands	1	2021-06-29		EPI_ISL_2918927	6449	NA	NA	NA	21J (Delta)	20	20	0	0	0	0	0	0	0	0	0	0	0	0	0	0	0	0	0	0	0	0	0	0	0	0	0	0	0	0	0	0	0	0	0	0	0	0	0
hCoV-19/Spain/IB-28007300/2021	GISAID Balearic Islands	1	2021-06-29		EPI_ISL_3076922	293	NA	NA	NA	21A (Delta)	25	21	0	4	0	0	0	0	0	0	0	0	0	0	0	0	0	0	0	0	0	0	0	1	0	0	0	1	0	0	0	0	0	0	0	0	0	0	0
hCoV-19/Spain/IB-2128005559/2021	GISAID Balearic Islands	1	2021-06-29		EPI_ISL_3087684	0	NA	NA	NA	20I (Alpha, V1)	42	38	0	4	0	0	0	0	0	0	0	0	0	0	0	0	0	0	0	0	0	0	0	0	0	0	0	1	0	0	0	0	0	0	0	0	0	0	0
hCoV-19/Spain/IB-2021062929856537/2021	GISAID Balearic Islands	1	2021-06-29		EPI_ISL_3087685	572	NA	NA	NA	21J (Delta)	39	36	0	3	0	0	0	0	0	0	0	0	0	0	0	0	0	0	0	0	0	0	0	1	0	0	0	1	0	0	0	0	0	0	0	0	0	0	0
hCoV-19/Spain/IB-HUSE-01236/2021	GISAID Balearic Islands	1	2021-06-30		EPI_ISL_2918929	750	NA	NA	NA	21J (Delta)	36	34	0	2	0	0	0	0	0	0	0	0	0	0	0	0	0	0	0	0	0	0	0	1	0	0	0	1	0	0	0	0	0	0	0	0	0	0	0
hCoV-19/Spain/IB-HUSE-01348/2021	GISAID Balearic Islands	1	2021-07-01		EPI_ISL_3007728	536	NA	NA	NA	21J (Delta)	39	36	0	3	0	0	0	0	0	0	0	0	0	0	0	0	0	0	0	0	0	0	0	1	0	0	0	1	0	0	0	0	0	0	0	0	0	0	0
hCoV-19/Spain/IB-HUSE-01346/2021	GISAID Balearic Islands	1	2021-07-01		EPI_ISL_3007726	53	NA	NA	NA	21J (Delta)	40	37	0	3	0	0	0	0	0	0	0	0	0	0	0	0	0	0	0	0	0	0	0	1	0	0	0	1	0	0	0	0	0	0	0	0	0	0	0
hCoV-19/Spain/IB-HUSE-01260/2021	GISAID Balearic Islands	1	2021-07-01		EPI_ISL_2918937	243	NA	NA	NA	20I (Alpha, V1)	40	35	0	5	0	0	0	0	0	0	0	0	0	0	0	0	0	0	0	0	0	0	0	0	0	0	0	1	0	0	0	0	0	0	0	0	0	0	0
hCoV-19/Spain/IB-HUSE-01226/2021	GISAID Balearic Islands	1	2021-07-01		EPI_ISL_2918926	678	NA	NA	NA	21J (Delta)	39	37	0	2	0	0	0	0	0	0	0	0	0	0	0	0	0	1	0	0	0	0	0	1	0	0	0	1	0	0	0	0	0	0	0	0	0	0	0
hCoV-19/Spain/IB-HUSE-01214/2021	GISAID Balearic Islands	1	2021-07-01		EPI_ISL_2918921	708	NA	NA	NA	21J (Delta)	44	41	0	3	0	0	0	0	0	0	0	0	0	0	0	0	0	0	0	0	0	0	0	1	0	0	0	1	0	0	0	0	0	0	0	0	0	0	0
hCoV-19/Spain/IB-HUSE-01211/2021	GISAID Balearic Islands	1	2021-07-01		EPI_ISL_2918919	451	NA	NA	NA	21J (Delta)	40	38	0	2	0	0	0	0	0	0	0	0	0	0	0	0	0	0	0	0	0	0	0	1	0	0	0	1	0	0	0	0	0	0	0	0	0	0	0
hCoV-19/Spain/IB-HUSE-01201/2021	GISAID Balearic Islands	1	2021-07-01		EPI_ISL_2918917	505	NA	NA	NA	21I (Delta)	40	37	0	3	0	0	1	0	0	0	0	0	0	0	0	0	0	0	0	0	0	0	0	1	0	0	0	1	0	0	0	0	0	0	0	0	0	0	0
hCoV-19/Germany/BW-RKI-I-183734/2021	Cluster 1 GISAID Similar Sequences	1	2021-06-06		EPI_ISL_2762165	4	NA	NA	NA	21J (Delta)	40	37	0	3	0	0	0	0	0	0	0	0	0	0	0	0	0	1	0	0	0	0	0	1	0	0	0	1	0	0	0	0	0	0	0	0	0	0	0
hCoV-19/Germany/BW-RKI-I-183727/2021	Cluster 1 GISAID Similar Sequences	1	2021-06-06		EPI_ISL_2762159	2	NA	NA	NA	21J (Delta)	41	38	0	3	0	0	0	0	0	0	0	0	0	0	0	0	0	1	0	0	0	0	0	1	0	0	0	1	0	0	0	0	0	0	0	0	0	0	0
hCoV-19/Germany/BW-RKI-I-185704/2021	Cluster 1 GISAID Similar Sequences	1	2021-06-14		EPI_ISL_2845860	2	NA	NA	NA	21J (Delta)	41	38	0	3	0	0	0	0	0	0	0	0	0	0	0	0	0	1	0	0	0	0	0	1	0	0	0	1	0	0	0	0	0	0	0	0	0	0	0
hCoV-19/Germany/BW-RKI-I-185701/2021	Cluster 1 GISAID Similar Sequences	1	2021-06-14		EPI_ISL_2845857	76	NA	NA	NA	21J (Delta)	41	38	0	3	0	0	0	0	0	0	0	0	0	0	0	0	0	1	0	0	0	0	0	1	0	0	0	1	0	0	0	0	0	0	0	0	0	0	0
hCoV-19/Germany/BW-RKI-I-185686/2021	Cluster 1 GISAID Similar Sequences	1	2021-06-14		EPI_ISL_2845842	120	NA	NA	NA	21J (Delta)	41	38	0	3	0	0	0	0	0	0	0	0	0	0	0	0	0	1	0	0	0	0	0	1	0	0	0	1	0	0	0	0	0	0	0	0	0	0	0
hCoV-19/Germany/BY-RKI-I-184437/2021	Cluster 1 GISAID Similar Sequences	1	2021-06-18		EPI_ISL_2845110	238	NA	NA	NA	21J (Delta)	42	39	0	3	0	0	0	0	0	0	0	0	0	0	0	0	0	1	0	0	0	0	0	1	0	0	0	1	0	0	0	0	0	0	0	0	0	0	0
hCoV-19/Germany/BW-RKI-I-186859/2021	Cluster 1 GISAID Similar Sequences	1	2021-06-20		EPI_ISL_2956824	3	NA	NA	NA	21J (Delta)	41	38	0	3	0	0	0	0	0	0	0	0	0	0	0	0	0	1	0	0	0	0	0	1	0	0	0	1	0	0	0	0	0	0	0	0	0	0	0
hCoV-19/Germany/NW-RKI-I-184417/2021	Cluster 1 GISAID Similar Sequences	1	2021-06-24		EPI_ISL_2845090	0	NA	NA	NA	21J (Delta)	42	39	0	3	0	0	0	0	0	0	0	0	0	0	0	0	0	1	0	0	0	0	0	1	0	0	0	1	0	0	0	0	0	0	0	0	0	0	0
hCoV-19/Germany/SN-RKI-I-184991/2021	Cluster 1 GISAID Similar Sequences	1	2021-06-26		EPI_ISL_2845418	208	NA	NA	NA	21J (Delta)	39	36	0	3	0	0	0	0	0	0	0	0	0	0	0	0	0	1	0	0	0	0	0	1	0	0	0	1	0	0	0	0	0	0	0	0	0	0	0
hCoV-19/Germany/BW-RKI-I-188655/2021	Cluster 1 GISAID Similar Sequences	1	2021-06-28		EPI_ISL_3044852	1	NA	NA	NA	21J (Delta)	42	39	0	3	0	0	0	0	0	0	0	0	0	0	0	0	0	1	0	0	0	0	0	1	0	0	0	1	0	0	0	0	0	0	0	0	0	0	0
hCoV-19/Germany/BW-RKI-I-188636/2021	Cluster 1 GISAID Similar Sequences	1	2021-06-28		EPI_ISL_3044833	145	NA	NA	NA	21J (Delta)	41	38	0	3	0	0	0	0	0	0	0	0	0	0	0	0	0	1	0	0	0	0	0	1	0	0	0	1	0	0	0	0	0	0	0	0	0	0	0
hCoV-19/France/COR-HCL021119695001/2021	Cluster 1 GISAID Similar Sequences	1	2021-06-28		EPI_ISL_2933649	0	NA	NA	NA	21J (Delta)	43	40	0	3	0	0	0	0	0	0	0	0	0	0	0	0	0	1	0	0	0	0	0	1	0	0	0	1	0	0	0	0	0	0	0	0	0	0	0
hCoV-19/France/COR-HCL021119691801/2021	Cluster 1 GISAID Similar Sequences	1	2021-06-28		EPI_ISL_2933648	0	NA	NA	NA	21J (Delta)	43	40	0	3	0	0	0	0	0	0	0	0	0	0	0	0	0	1	0	0	0	0	0	1	0	0	0	1	0	0	0	0	0	0	0	0	0	0	0
hCoV-19/England/PHEC-M303M94B/2021	Cluster 1 GISAID Similar Sequences	1	2021-06-28		EPI_ISL_2904320	3	NA	NA	NA	21J (Delta)	42	39	0	3	0	0	0	0	0	0	0	0	0	0	0	0	0	1	0	0	0	0	0	1	0	0	0	1	0	0	0	0	0	0	0	0	0	0	0
hCoV-19/Netherlands/OV-RIVM-48359/2021	Cluster 1 GISAID Similar Sequences	1	2021-06-29		EPI_ISL_3259281	0	NA	NA	NA	21J (Delta)	43	40	0	3	0	0	0	0	0	0	0	0	0	0	0	0	0	1	0	0	0	0	0	1	0	0	0	1	0	0	0	0	0	0	0	0	0	0	0
hCoV-19/Netherlands/OV-RIVM-43029/2021	Cluster 1 GISAID Similar Sequences	1	2021-06-29		EPI_ISL_2981483	0	NA	NA	NA	21J (Delta)	43	40	0	3	0	0	0	0	0	0	0	0	0	0	0	0	0	1	0	0	0	0	0	1	0	0	0	1	0	0	0	0	0	0	0	0	0	0	0
hCoV-19/Italy/CAM-TIGEM-IZSM-COLLI-17135/2021	Cluster 1 GISAID Similar Sequences	1	2021-06-29		EPI_ISL_3014144	7	NA	NA	NA	21J (Delta)	44	40	0	4	0	0	0	0	0	0	0	0	0	0	0	0	0	1	0	0	0	0	0	1	0	0	0	1	0	0	0	0	0	0	0	0	0	0	0
hCoV-19/Italy/CAM-TIGEM-IZSM-COLLI-17124/2021	Cluster 1 GISAID Similar Sequences	1	2021-06-29		EPI_ISL_3014133	7	NA	NA	NA	21J (Delta)	44	40	0	4	0	0	0	0	0	0	0	0	0	0	0	0	0	1	0	0	0	0	0	1	0	0	0	1	0	0	0	0	0	0	0	0	0	0	0
hCoV-19/Sweden/1260509488VK/2021	Cluster 1 GISAID Similar Sequences	1	2021-06-30		EPI_ISL_2980623	0	NA	NA	NA	21J (Delta)	43	40	0	3	0	0	0	0	0	0	0	0	0	0	0	0	0	1	0	0	0	0	0	1	0	0	0	1	0	0	0	0	0	0	0	0	0	0	0
hCoV-19/Germany/SH-RKI-I-187056/2021	Cluster 1 GISAID Similar Sequences	1	2021-06-30		EPI_ISL_2957023	0	NA	NA	NA	21J (Delta)	42	39	0	3	0	0	0	0	0	0	0	0	0	0	0	0	0	1	0	0	0	0	0	1	0	0	0	1	0	0	0	0	0	0	0	0	0	0	0
hCoV-19/Netherlands/OV-RIVM-43024/2021	Cluster 1 GISAID Similar Sequences	1	2021-07-01		EPI_ISL_2981482	0	NA	NA	NA	21J (Delta)	43	40	0	3	0	0	0	0	0	0	0	0	0	0	0	0	0	1	0	0	0	0	0	1	0	0	0	1	0	0	0	0	0	0	0	0	0	0	0
hCoV-19/Germany/NW-RKI-I-186018/2021	Cluster 1 GISAID Similar Sequences	1	2021-07-01		EPI_ISL_2956197	0	NA	NA	NA	21J (Delta)	42	39	0	3	0	0	0	0	0	0	0	0	0	0	0	0	0	1	0	0	0	0	0	1	0	0	0	1	0	0	0	0	0	0	0	0	0	0	0
hCoV-19/Germany/HE-RKI-I-188169/2021	Cluster 1 GISAID Similar Sequences	1	2021-07-01		EPI_ISL_3044402	219	NA	NA	NA	21J (Delta)	38	35	0	3	0	0	0	0	0	0	0	0	0	0	0	0	0	1	0	0	0	0	0	1	0	0	0	1	0	0	0	0	0	0	0	0	0	0	0
hCoV-19/Germany/HH-RKI-I-186328/2021	Cluster 1 GISAID Similar Sequences	1	2021-07-02		EPI_ISL_2956478	80	NA	NA	NA	21J (Delta)	38	34	0	4	0	0	0	0	0	0	0	0	0	0	0	0	0	1	0	0	0	0	0	1	0	0	0	1	0	0	0	0	0	0	0	0	0	0	0
hCoV-19/Denmark/DCGC-124759/2021	Cluster 1 GISAID Similar Sequences	1	2021-07-03		EPI_ISL_2863763	274	NA	NA	NA	21J (Delta)	40	37	1	3	0	0	0	0	0	0	0	0	0	0	0	0	0	1	0	0	0	0	0	1	0	0	0	1	0	0	0	0	0	0	0	0	0	0	0
hCoV-19/Germany/SH-ChVir25822/2021	Cluster 1 GISAID Similar Sequences	1	2021-07-05		EPI_ISL_3045105	0	NA	NA	NA	21J (Delta)	43	40	0	3	0	0	0	0	0	0	0	0	0	0	0	0	0	1	0	0	0	0	0	1	0	0	0	1	0	0	0	0	0	0	0	0	0	0	0
hCoV-19/Germany/NI-RKI-I-186172/2021	Cluster 1 GISAID Similar Sequences	1	2021-07-05		EPI_ISL_2956346	0	NA	NA	NA	21J (Delta)	42	39	0	3	0	0	0	0	0	0	0	0	0	0	0	0	0	1	0	0	0	0	0	1	0	0	0	1	0	0	0	0	0	0	0	0	0	0	0
hCoV-19/Germany/BW-RKI-I-191121/2021	Cluster 1 GISAID Similar Sequences	1	2021-07-05		EPI_ISL_3122138	6	NA	NA	NA	21J (Delta)	39	36	0	3	0	0	0	0	0	0	0	0	0	0	0	0	0	0	0	0	0	0	0	1	0	0	0	1	0	0	0	0	0	0	0	0	0	0	0
hCoV-19/France/IDF-IPP15284/2021	Cluster 1 GISAID Similar Sequences	1	2021-07-05		EPI_ISL_3031687	0	NA	NA	NA	21J (Delta)	42	39	0	3	0	0	0	0	0	0	0	0	0	0	0	0	0	1	0	0	0	0	0	1	0	0	0	1	0	0	0	0	0	0	0	0	0	0	0
hCoV-19/Italy/CAM-TIGEM-IZSM-COLLI-17024/2021	Cluster 1 GISAID Similar Sequences	1	2021-07-06		EPI_ISL_2930396	7	NA	NA	NA	21J (Delta)	44	40	0	4	0	0	0	0	0	0	0	0	0	0	0	0	0	1	0	0	0	0	0	1	0	0	0	1	0	0	0	0	0	0	0	0	0	0	0
hCoV-19/Germany/RP-RKI-I-187374/2021	Cluster 1 GISAID Similar Sequences	1	2021-07-07		EPI_ISL_2957407	145	NA	NA	NA	21J (Delta)	42	39	0	3	0	0	0	0	0	0	0	0	0	0	0	0	0	1	0	0	0	0	0	1	0	0	0	1	0	0	0	0	0	0	0	0	0	0	0
hCoV-19/Germany/NW-RKI-I-188251/2021	Cluster 1 GISAID Similar Sequences	1	2021-07-07		EPI_ISL_3044473	1	NA	NA	NA	21J (Delta)	43	40	0	3	0	0	0	0	0	0	0	0	0	0	0	0	0	1	0	0	0	0	0	1	0	0	0	1	0	0	0	0	0	0	0	0	0	0	0
hCoV-19/Germany/NW-RKI-I-187886/2021	Cluster 1 GISAID Similar Sequences	1	2021-07-07		EPI_ISL_3044328	55	NA	NA	NA	21J (Delta)	43	40	0	3	0	0	0	0	0	0	0	0	0	0	0	0	0	1	0	0	0	0	0	1	0	0	0	1	0	0	0	0	0	0	0	0	0	0	0
hCoV-19/Germany/NW-RKI-I-187884/2021	Cluster 1 GISAID Similar Sequences	1	2021-07-07		EPI_ISL_3044326	200	NA	NA	NA	21J (Delta)	42	39	0	3	0	0	0	0	0	0	0	0	0	0	0	0	0	1	0	0	0	0	0	1	0	0	0	1	0	0	0	0	0	0	0	0	0	0	0
hCoV-19/Germany/NW-RKI-I-187870/2021	Cluster 1 GISAID Similar Sequences	1	2021-07-07		EPI_ISL_3044312	47	NA	NA	NA	21J (Delta)	43	40	0	3	0	0	0	0	0	0	0	0	0	0	0	0	0	1	0	0	0	0	0	1	0	0	0	1	0	0	0	0	0	0	0	0	0	0	0
hCoV-19/Germany/NW-RKI-I-189808/2021	Cluster 1 GISAID Similar Sequences	1	2021-07-08		EPI_ISL_3121188	42	NA	NA	NA	21J (Delta)	41	38	0	3	0	0	0	0	0	0	0	0	0	0	0	0	0	1	0	0	0	0	0	1	0	0	0	1	0	0	0	0	0	0	0	0	0	0	0
hCoV-19/Germany/BY-RKI-I-187588/2021	Cluster 1 GISAID Similar Sequences	1	2021-07-08		EPI_ISL_3044053	2	NA	NA	NA	21J (Delta)	44	41	0	3	0	0	0	0	0	0	0	0	0	0	0	0	0	1	0	0	0	0	0	1	0	0	0	1	0	0	0	0	0	0	0	0	0	0	0
hCoV-19/Germany/NW-RKI-I-187883/2021	Cluster 1 GISAID Similar Sequences	1	2021-07-09		EPI_ISL_3044325	25	NA	NA	NA	21J (Delta)	44	41	0	3	0	0	0	0	0	0	0	0	0	0	0	0	0	1	0	0	0	0	0	1	0	0	0	1	0	0	0	0	0	0	0	0	0	0	0
hCoV-19/Germany/NW-RKI-I-187868/2021	Cluster 1 GISAID Similar Sequences	1	2021-07-10		EPI_ISL_3044310	27	NA	NA	NA	21J (Delta)	42	39	0	3	0	0	0	0	0	0	0	0	0	0	0	0	0	1	0	0	0	0	0	1	0	0	0	1	0	0	0	0	0	0	0	0	0	0	0
hCoV-19/Germany/NW-RKI-I-187852/2021	Cluster 1 GISAID Similar Sequences	1	2021-07-10		EPI_ISL_3044296	0	NA	NA	NA	21J (Delta)	44	41	0	3	0	0	0	0	0	0	0	0	0	0	0	0	0	1	0	0	0	0	0	1	0	0	0	1	0	0	0	0	0	0	0	0	0	0	0
hCoV-19/Denmark/DCGC-129233/2021	Cluster 1 GISAID Similar Sequences	1	2021-07-11		EPI_ISL_2993228	0	NA	NA	NA	21J (Delta)	42	39	1	3	0	0	0	0	0	0	0	0	0	0	0	0	0	1	0	0	0	0	0	1	0	0	0	1	0	0	0	0	0	0	0	0	0	0	0
hCoV-19/England/PHEC-M307MF18/2021	Cluster 1 GISAID Similar Sequences	1	2021-07-12		EPI_ISL_3004148	80	NA	NA	NA	21J (Delta)	41	38	0	3	0	0	0	0	0	0	0	0	0	0	0	0	0	1	0	0	0	0	0	1	0	0	0	1	0	0	0	0	0	0	0	0	0	0	0
hCoV-19/Sweden/1924745164/2021	Cluster 1 GISAID Similar Sequences	1	2021-07-13		EPI_ISL_3186434	51	NA	NA	NA	21J (Delta)	43	40	0	3	0	0	0	0	0	0	0	0	0	0	0	0	0	1	0	0	0	0	0	1	0	0	0	1	0	0	0	0	0	0	0	0	0	0	0
hCoV-19/Northern Ireland/PHEC-N304N142/2021	Cluster 1 GISAID Similar Sequences	1	2021-07-13		EPI_ISL_3080604	0	NA	NA	NA	21J (Delta)	42	39	0	3	0	0	0	0	0	0	0	0	0	0	0	0	0	1	0	0	0	0	0	1	0	0	0	1	0	0	0	0	0	0	0	0	0	0	0
hCoV-19/Germany/SN-RKI-I-188210/2021	Cluster 1 GISAID Similar Sequences	1	2021-07-13		EPI_ISL_3044436	4	NA	NA	NA	21J (Delta)	40	37	0	3	0	0	0	0	0	0	0	0	0	0	0	0	0	1	0	0	0	0	0	1	0	0	0	1	0	0	0	0	0	0	0	0	0	0	0
hCoV-19/Germany/NW-RKI-I-189933/2021	Cluster 1 GISAID Similar Sequences	1	2021-07-13		EPI_ISL_3121309	0	NA	NA	NA	21J (Delta)	47	44	0	3	0	0	0	0	0	0	0	0	0	0	0	0	0	1	0	0	0	0	0	1	0	0	0	1	0	0	0	0	0	0	0	0	0	0	0
hCoV-19/Germany/NW-RKI-I-189918/2021	Cluster 1 GISAID Similar Sequences	1	2021-07-13		EPI_ISL_3121294	9	NA	NA	NA	21J (Delta)	44	41	0	3	0	0	0	0	0	0	0	0	0	0	0	0	0	1	0	0	0	0	0	1	0	0	0	1	0	0	0	0	0	0	0	0	0	0	0
hCoV-19/Germany/NW-RKI-I-189917/2021	Cluster 1 GISAID Similar Sequences	1	2021-07-13		EPI_ISL_3121293	140	NA	NA	NA	21J (Delta)	41	39	0	2	0	0	0	0	0	0	0	0	0	0	0	0	0	1	0	0	0	0	0	1	0	0	0	1	0	0	0	0	0	0	0	0	0	0	0
hCoV-19/Germany/BY-RKI-I-188506/2021	Cluster 1 GISAID Similar Sequences	1	2021-07-13		EPI_ISL_3044713	119	NA	NA	NA	21J (Delta)	44	41	0	3	0	0	0	0	0	0	0	0	0	0	0	0	0	1	0	0	0	0	0	1	0	0	0	1	0	0	0	0	0	0	0	0	0	0	0
hCoV-19/Germany/NW-RKI-I-189939/2021	Cluster 1 GISAID Similar Sequences	1	2021-07-14		EPI_ISL_3121315	27	NA	NA	NA	21J (Delta)	43	40	0	3	0	0	0	0	0	0	0	0	0	0	0	0	0	1	0	0	0	0	0	1	0	0	0	1	0	0	0	0	0	0	0	0	0	0	0
hCoV-19/Germany/NW-RKI-I-189934/2021	Cluster 1 GISAID Similar Sequences	1	2021-07-14		EPI_ISL_3121310	64	NA	NA	NA	21J (Delta)	46	43	0	3	0	0	0	0	0	0	0	0	0	0	0	0	0	1	0	0	0	0	0	1	0	0	0	1	0	0	0	0	0	0	0	0	0	0	0
hCoV-19/Germany/NW-RKI-I-189927/2021	Cluster 1 GISAID Similar Sequences	1	2021-07-14		EPI_ISL_3121303	72	NA	NA	NA	21J (Delta)	42	39	0	3	0	0	0	0	0	0	0	0	0	0	0	0	0	1	0	0	0	0	0	1	0	0	0	1	0	0	0	0	0	0	0	0	0	0	0
hCoV-19/Germany/NW-RKI-I-189925/2021	Cluster 1 GISAID Similar Sequences	1	2021-07-14		EPI_ISL_3121301	17	NA	NA	NA	21J (Delta)	43	40	0	3	0	0	0	0	0	0	0	0	0	0	0	0	0	1	0	0	0	0	0	1	0	0	0	1	0	0	0	0	0	0	0	0	0	0	0
hCoV-19/Germany/NW-RKI-I-189924/2021	Cluster 1 GISAID Similar Sequences	1	2021-07-14		EPI_ISL_3121300	61	NA	NA	NA	21J (Delta)	45	42	0	3	0	0	0	0	0	0	0	0	0	0	0	0	0	1	0	0	0	0	0	1	0	0	0	1	0	0	0	0	0	0	0	0	0	0	0
hCoV-19/Germany/NW-RKI-I-189920/2021	Cluster 1 GISAID Similar Sequences	1	2021-07-14		EPI_ISL_3121296	9	NA	NA	NA	21J (Delta)	44	41	0	3	0	0	0	0	0	0	0	0	0	0	0	0	0	1	0	0	0	0	0	1	0	0	0	1	0	0	0	0	0	0	0	0	0	0	0
hCoV-19/Germany/NW-RKI-I-189910/2021	Cluster 1 GISAID Similar Sequences	1	2021-07-14		EPI_ISL_3121286	18	NA	NA	NA	21J (Delta)	43	40	0	3	0	0	0	0	0	0	0	0	0	0	0	0	0	1	0	0	0	0	0	1	0	0	0	1	0	0	0	0	0	0	0	0	0	0	0
hCoV-19/Sweden/DC112242141/2021	Cluster 1 GISAID Similar Sequences	1	2021-07-15		EPI_ISL_3157857	0	NA	NA	NA	21J (Delta)	43	40	0	3	0	0	0	0	0	0	0	0	0	0	0	0	0	1	0	0	0	0	0	1	0	0	0	1	0	0	0	0	0	0	0	0	0	0	0
hCoV-19/Germany/SN-RKI-I-189462/2021	Cluster 1 GISAID Similar Sequences	1	2021-07-15		EPI_ISL_3120887	4	NA	NA	NA	21J (Delta)	40	37	0	3	0	0	0	0	0	0	0	0	0	0	0	0	0	1	0	0	0	0	0	1	0	0	0	1	0	0	0	0	0	0	0	0	0	0	0
hCoV-19/Germany/NW-RKI-I-189897/2021	Cluster 1 GISAID Similar Sequences	1	2021-07-15		EPI_ISL_3121274	20	NA	NA	NA	21J (Delta)	44	41	0	3	0	0	0	0	0	0	0	0	0	0	0	0	0	1	0	0	0	0	0	1	0	0	0	1	0	0	0	0	0	0	0	0	0	0	0
hCoV-19/Germany/NI-RKI-I-189826/2021	Cluster 1 GISAID Similar Sequences	1	2021-07-15		EPI_ISL_3121205	0	NA	NA	NA	21J (Delta)	43	40	0	3	0	0	0	0	0	0	0	0	0	0	0	0	0	1	0	0	0	0	0	1	0	0	0	1	0	0	0	0	0	0	0	0	0	0	0
hCoV-19/Germany/NI-RKI-I-189823/2021	Cluster 1 GISAID Similar Sequences	1	2021-07-15		EPI_ISL_3121202	7	NA	NA	NA	21J (Delta)	44	41	0	3	0	0	0	0	0	0	0	0	0	0	0	0	0	1	0	0	0	0	0	1	0	0	0	1	0	0	0	0	0	0	0	0	0	0	0
hCoV-19/Spain/CT-HUVH-V19111/2021	Cluster 2 Catalonia Similar Sequences	0	2021-06-30		EPI_ISL_2982413	261	NA	NA	NA	21J (Delta)	39	36	0	3	0	0	0	0	0	0	0	0	0	0	0	0	0	0	0	0	0	0	0	1	0	0	0	1	0	0	0	0	0	0	0	0	0	0	0
hCoV-19/Spain/CT-HUVH-V04239/2021	Cluster 2 Catalonia Similar Sequences	0	2021-07-06		EPI_ISL_3009934	486	NA	NA	NA	21J (Delta)	37	34	0	3	0	0	0	0	0	0	0	0	0	0	0	0	0	0	0	0	0	0	0	1	0	0	0	1	0	0	0	0	0	0	0	0	0	0	0
hCoV-19/Spain/CT-HUVH-E89237/2021	Cluster 2 Catalonia Similar Sequences	0	2021-07-09		EPI_ISL_3009886	503	NA	NA	NA	21J (Delta)	37	34	0	3	0	0	0	0	0	0	0	0	0	0	0	0	0	0	0	0	0	0	0	1	0	0	0	1	0	0	0	0	0	0	0	0	0	0	0
hCoV-19/Spain/CT-HUVH-E722924/2021	Cluster 2 Catalonia Similar Sequences	0	2021-07-29		EPI_ISL_3306421	468	NA	NA	NA	21J (Delta)	37	34	0	3	0	0	0	0	0	0	0	0	0	0	0	0	0	0	0	0	0	0	0	1	0	0	0	1	0	0	0	0	0	0	0	0	0	0	0
[truncated: 1,405 more columns]
