# Supplementary material for: Integrated genomic surveillance enables tracing of person-to-person SARS-CoV-2 transmission chains during community transmission and reveals extensive onward transmission of travel-imported infections, Germany, June to July 2021
Source: Euro Surveill. 2022 Oct 27;27(43):2101089. doi: 10.2807/1560-7917.ES.2022.27.43.2101089 (PMC9615415; doi:10.2807/1560-7917.ES.2022.27.43.2101089)
Supplement: Supplementary Table 3 [file 2101089_SupplementaryTable3.xlsx]

## Sheet: Note
Supplementary Table 3: Complete list of included and excluded Cluster 1 and Cluster 2 samples.
This supplementary material is hosted by Eurosurveillance as supporting information alongside the article “Integrated genomic surveillance enables tracing of person-to-person SARS-CoV-2 transmission chains during community transmission and reveals extensive onward transmission of travel-imported infections, Germany, June to July 2021”, on behalf of the authors, who remain responsible for the accu…

## Sheet: Tabelle1
Cluster 1
'Z4116|2021-07-05|EPI ISL 3116653'					Cluster 1 exclusion criteria / excluded sequnces:
'Z4124|2021-07-07|EPI ISL 3117447'					o all Düsseldorf samples that were not part of our genomic surveillance program (e.g. samples taken from Düsseldorf University Hospital inpatients, sample ID V*; none of these predated the surveillance samples).
'Z4265|2021-07-16|EPI ISL 3127825'					o Z4525, based on its identification as an outlier in a visual inspection of the tree
'Z4218|2021-07-13|'					o N1515, based on its identification as an outlier in a visual inspection of the tree
'Z4550|2021-07-27|EPI ISL 3210115'					o Z4412, because it had more than 5000 Ns (13842)
'Z4528|2021-07-26|EPI ISL 3210078'					o Z4153, because it had more than 5000 (6507)
'Z4295|2021-07-16|EPI ISL 3128146'					o Z4398, N1509, Z4578, Z4342, because they belonged to repeat tests of cases already part of the cluster:
'Z4217|2021-07-13|'					o Z4398 belongs to the same case as Z4262.
'Z4549|2021-07-27|EPI ISL 3210114'					o N1509 belongs to the same case as Z4206.
'Z4411|2021-07-21|EPI ISL 3131487'					o Z4578 and Z4342 belong to the same case as Z4234.
'Z4527|2021-07-26|EPI ISL 3210077'
'Z4151|2021-07-09|EPI ISL 3117470'
'Z4150|2021-07-09|EPI ISL 3117469'
'Z4140|2021-07-06|EPI ISL 3117459'
'Z4117|2021-07-06|EPI ISL 3116654'
'Z4365|2021-07-21|EPI ISL 3128626'
'Z4352|2021-07-20|EPI ISL 3128614'
'Z4341|2021-07-20|EPI ISL 3128601'
'Z4340|2021-07-21|EPI ISL 3128600'
'Z4237|2021-07-14|'
'Z4216|2021-07-13|'
'Z4215|2021-07-13|'
'Z4206|2021-07-12|EPI ISL 3117513'
'Z4203|2021-07-12|EPI ISL 3117510'
'Z4226|2021-07-14|'
'Z4254|2021-07-15|EPI ISL 3127817'
'Z4107|2021-07-08|EPI ISL 3116639'
'Z4188|2021-07-09|EPI ISL 3117497'
'Z4234|2021-07-14|'
'Z4232|2021-07-14|'
'Z4361|2021-07-22|EPI ISL 3128623'
'Z4442|2021-07-22|'
'Z4360|2021-07-22|EPI ISL 3128622'
'Z4397|2021-07-21|EPI ISL 3131470'
'Z4174|2021-07-09|EPI ISL 3117487'
'Z4152|2021-07-09|EPI ISL 3117471'
'Z4621|2021-08-01|'
'Z4551|2021-07-27|EPI ISL 3210117'
'Z4573|2021-07-28|EPI ISL 3247243'
'Z4292|2021-07-17|EPI ISL 3127845'
'Z4179|2021-07-09|EPI ISL 3117491'
'Z4176|2021-07-09|EPI ISL 3117489'
'Z4173|2021-07-09|EPI ISL 3117486'
'Z4154|2021-07-09|EPI ISL 3117472'
'Z4255|2021-07-15|'
'N1518|2021-07-11|EPI ISL 2993654'
'Z4449|2021-07-23|'
'Z4261|2021-07-15|EPI ISL 3127821'
'Z4353|2021-07-20|EPI ISL 3128615'
'Z4262|2021-07-15|EPI ISL 3127822'
'N1501|2021-07-07|EPI ISL 2993637'
'S88|2021-07-14|'
'Z4274|2021-07-17|EPI ISL 3127830'
'Z4339|2021-07-20|EPI ISL 3128599'
'N1506|2021-07-09|EPI ISL 2993642'
'N1524|2021-07-20|EPI ISL 3144471'
'Z4202|2021-07-13|'
'Z4260|2021-07-15|'
'Z4177|2021-07-09|EPI ISL 3117490'
'Z4155|2021-07-09|'
Cluster 2
'Z4106|2021-07-05|EPI ISL 3116638'					Cluster 2 exclusion criteria / excluded sequnces:
'Z4143|2021-07-06|EPI ISL 3117462'					o all Düsseldorf samples that were not part of our genomic surveillance program (e.g. samples taken from Düsseldorf University Hospital inpatients, sample ID V*; none of these predated the surveillance samples).
'Z4145|2021-07-08|EPI ISL 3117465'					o Z4486, because it had more than 5000 Ns (13842)
'Z4144|2021-07-06|EPI ISL 3117463'					o Z4545, Z4619, Z4424, Z4364, because they belonged to repeat tests of cases already part of the cluster
'Z4181|2021-07-09|EPI ISL 3117493'					o Z4545 belongs to the same case as Z4201.
'Z4162|2021-07-09|EPI ISL 3117478'					o Z4619 belongs to the same case as Z4231.
'Z4231|2021-07-14|'					o Z4424 and Z4364 belong to the same case as Z4145
'Z4201|2021-07-13|EPI ISL 3117509'
'Z4185|2021-07-09|EPI ISL 3117495'
'Z4538|2021-07-26|EPI ISL 3210094'
'Z4187|2021-07-08|EPI ISL 3117496'
'N1521|2021-07-08|EPI ISL 2993657'
'N1520|2021-07-08|EPI ISL 2993656'
'Z4076|2021-07-02|EPI ISL 3116609'
'Z4429|2021-07-21|EPI ISL 3131767'
'Z4077|2021-07-02|EPI ISL 3116610'
'Z4417|2021-07-21|EPI ISL 3131494'
'Z4539|2021-07-26|EPI ISL 3210096'
'S76|2021-07-14|'
'S77|2021-07-16|'
'S30|2021-07-09|'
'S116|2021-07-16|'
'S29|2021-07-08|'
'S121|2021-07-22|'
'Z4064|2021-06-30|EPI ISL 3115813'
'Z4332|2021-07-19|EPI ISL 3128592'
'Z4141|2021-07-06|EPI ISL 3117460'
'Z4122|2021-07-06|EPI ISL 3116660'
'N1531|2021-07-21|EPI ISL 3144478'
'N1507|2021-07-06|EPI ISL 2993643'
'N1538|2021-07-20|EPI ISL 3144485'
'N1556|2021-07-28|EPI ISL 3266257'
'N1502|2021-07-07|EPI ISL 2993638'
'Z4555|2021-07-27|EPI ISL 3210123'
'Z4416|2021-07-21|EPI ISL 3131493'
'Z4344|2021-07-21|EPI ISL 3128607'
'Z4568|2021-07-28|EPI ISL 3247238'
'Z4331|2021-07-19|EPI ISL 3128591'
'Z4409|2021-07-21|EPI ISL 3131486'
'Z4497|2021-07-23|'
'N1548|2021-07-27|EPI ISL 3266249'
'Z4336|2021-07-19|EPI ISL 3128596'
