# Supplementary material for: Integrated genomic surveillance enables tracing of person-to-person SARS-CoV-2 transmission chains during community transmission and reveals extensive onward transmission of travel-imported infections, Germany, June to July 2021
Source: Euro Surveill. 2022 Oct 27;27(43):2101089. doi: 10.2807/1560-7917.ES.2022.27.43.2101089 (PMC9615415; doi:10.2807/1560-7917.ES.2022.27.43.2101089)
Supplement: 20100 Supplementary Table 4 [file 2101089_SupplementaryTable4.xlsx]

## Sheet: Note
Supplementary Table 4: Cluster 1 samples. For each sample in Cluster 1, the table shows the dates of the first positive test and of symptom onset (if any), the mapping between FASTA and contact tracing IDs, whether a case is directly linked to the index case IP and whether a case belongs to the city of Düsseldorf (columns “DirectlyLinked” and “Case from Dusseldorf”), the genetic distance to case …
This supplementary material is hosted by Eurosurveillance as supporting information alongside the article “Integrated genomic surveillance enables tracing of person-to-person SARS-CoV-2 transmission chains during community transmission and reveals extensive onward transmission of travel-imported infections, Germany, June to July 2021”, on behalf of the authors, who remain responsible for the accu…

## Sheet: Tabelle1
sampleID	Date of positive test	Date of symptom onset	Sample ID for tracing	DirectlyLinked	distanceToIndex	Case from Dusseldorf	From phylogenetic analysis
IP	2021-07-05	2021-07-01	IP	1	0	1	0
Z4116	2021-07-05	2021-07-04	NA	0	0	1	1
Z4353	2021-07-19	2021-07-18	P15_1	0	1	1	1
Z4442	2021-07-22	2021-07-20	P21	0	1	1	1
Z4155	2021-07-09	2021-07-08	KP1_7_1	1	1	1	1
Z4340	2021-07-20	2021-07-19	P16_2	0	0	1	1
Z4151	2021-07-08	2021-07-06	KP5_2	1	0	1	1
Z4255	2021-07-15	2021-07-15	P16_1	0	1	1	1
Z4261	2021-07-15	2021-07-13	P15	0	1	1	1
Z4449	2021-07-22	2021-07-21	P15_2	0	1	1	1
Z4274	2021-07-15	NA	P17	0	0	1	1
Z4352	2021-07-19	2021-07-17	KP1_4_1	1	0	1	1
N1501	2021-07-07	2021-07-05	KP1_4	1	0	1	1
Z4360	2021-07-20	2021-07-17	P13_1	0	1	1	1
Z4188	2021-07-08	2021-07-06	NA	0	0	1	1
Z4218	2021-07-12	2021-07-08	P4	0	0	1	1
Z4124	2021-07-05	NA	KP5_3	1	0	1	1
Z4140	2021-07-06	2021-07-05	KP5_1	1	0	1	1
N1506	2021-07-09	2021-07-07	KP5_4	1	0	1	1
Z4265	2021-07-16	2021-07-16	P18	0	0	1	1
N1515	2021-07-09	2021-07-07	KP1_5	1	15	1	0
Z4292	2021-07-17	2021-07-12	P12	0	1	1	1
Z4621	2021-07-31	2021-07-29	NA	0	3	1	1
Z4551	2021-07-27	2021-07-26	P27	0	3	1	1
Z4174	2021-07-09	2021-07-04	KP3	1	0	1	1
Z4154	2021-07-08	2021-07-08	KP5_2_2	1	0	1	1
Z4232	2021-07-14	2021-07-12	P13	0	1	1	1
Z4260	2021-07-15	2021-07-09	P7	0	0	1	1
Z4176	2021-07-09	2021-07-07	KP6	1	0	1	1
Z4203	2021-07-11	NA	P11	0	0	1	1
N1518	2021-07-11	2021-07-07	NA	0	3	1	1
Z4295	2021-07-15	2021-07-10	P9	0	1	1	1
Z4341	2021-07-04	2021-07-04	KP7	1	0	1	1
Z4117	2021-07-05	2021-07-04	KP9	1	0	1	1
Z4226	2021-07-14	2021-07-14	KP9_1	1	1	1	1
Z4254	2021-07-15	2021-07-14	P16	0	0	1	1
Z4179	2021-07-08	2021-07-06	NA	0	0	1	1
Z4411	2021-07-21	2021-07-21	P23	0	2	1	1
Z4549	2021-07-27	2021-07-27	P24_3	0	1	1	1
Z4527	2021-07-23	2021-07-26	P24	0	1	1	1
Z4550	2021-07-27	2021-07-26	P24_1	0	1	1	1
Z4528	2021-07-26	NA	P24_2	0	1	1	1
Z4573	2021-07-28	2021-07-25	P26	0	2	1	1
Z4262	2021-07-15	NA	KP10_1	1	1	1	1
N1524	2021-07-21	2021-07-20	NA	0	0	1	1
Z4152	2021-07-08	2021-07-07	KP8	1	0	1	1
Z4397	2021-07-07	2021-07-06	KP10	1	2	1	1
Z4177	2021-07-09	2021-07-09	KP10_2	1	1	1	1
Z4361	2021-07-20	2021-07-17	P13_2	0	1	1	1
Z4234	2021-07-14	2021-07-10	P10	0	0	1	1
Z4339	2021-07-19	2021-07-19	P20	0	0	1	1
Z4365	2021-07-20	2021-07-17	P19	0	0	1	1
Z4215	2021-07-13	2021-07-08	P6	0	0	1	1
Z4237	2021-07-14	2021-07-12	P6_1	0	0	1	1
Z4150	2021-07-08	2021-07-07	P3	0	0	1	1
Z4202	2021-07-09	2021-07-07	P2	0	0	1	1
Z4107	2021-07-04	2021-07-02	KP1	1	0	1	1
Z4217	2021-07-13	2021-07-09	P8	0	1	1	1
Z4216	2021-07-13	2021-07-12	P14	0	0	1	1
S88	2021-07-14	NA	NA	0	1	0	1
Z4173	2021-07-09	2021-07-04	KP4	1	0	1	1
Z4206	2021-07-09	2021-07-07	KP4_1	1	0	1	1
Z4153	2021-07-08	2021-07-08	KP5_2_1	1	NA	1	0
KP2	2021-07-09	2021-07-06	KP2	1	NA	1	0
KP5	2021-07-07	2021-07-04	KP5	1	NA	1	0
KP1_1	2021-07-07	2021-07-05	KP1_1	1	NA	1	0
KP1_6	2021-07-12	2021-07-09	KP1_6	1	NA	1	0
KP1_7	2021-07-07	2021-07-06	KP1_7	1	NA	1	0
