# Supplementary material for: Integrated genomic surveillance enables tracing of person-to-person SARS-CoV-2 transmission chains during community transmission and reveals extensive onward transmission of travel-imported infections, Germany, June to July 2021
Source: Euro Surveill. 2022 Oct 27;27(43):2101089. doi: 10.2807/1560-7917.ES.2022.27.43.2101089 (PMC9615415; doi:10.2807/1560-7917.ES.2022.27.43.2101089)
Supplement: 20100 Supplementary Table 5 [file 2101089_SupplementaryTable5.xlsx]

## Sheet: Note
Supplementary Table 5: Cluster 2 samples. For each case in Cluster 2, the table shows the dates of the first positive test and of symptom onset (if any), whether a case is directly linked to return travel from Catalonia (column “DirectlyLinked”), whether a case has a recent travel history to Catalonia (column “ReturneeFromCatalonia”), whether a case has a recent travel history to other countries …
This supplementary material is hosted by Eurosurveillance as supporting information alongside the article “Integrated genomic surveillance enables tracing of person-to-person SARS-CoV-2 transmission chains during community transmission and reveals extensive onward transmission of travel-imported infections, Germany, June to July 2021”, on behalf of the authors, who remain responsible for the accu…

## Sheet: Tabelle1
sampleID	Date of positive test	Date of symptom onset	DirectlyLinked	DeepBackwardContactTracingCarriedOut	ReturneeFromCatalonia	ReturneeFromElsewhere	OtherTravelHistoryDetails	Genetic distance to Z4077	Case from Dusseldorf	Possible exposure in Düsseldorf Old Town	From phylogenetic analysis
Z4077	2021-07-02	2021-06-29	1	1	1	0		0	1	0	1
Z4064	2021-06-30	2021-06-30	0	1	0	1	Austria	1	1	0	1
Z4076	2021-07-02	2021-06-30	1	1	1	0		3	1	0	1
Z4106	2021-07-04	2021-06-30	1	0	1	0		0	1	0	1
Z4332	2021-07-05	2021-07-02	0	1	0	0		1	1	1	1
Z4141	2021-07-04	2021-07-04	1	1	1	0		0	1	0	1
Z4144	2021-07-05	2021-07-04	1	0	0	0		0	1	0	1
Z4143	2021-07-04	2021-07-04	1	1	0	0		0	1	0	1
N1507	2021-07-06	2021-07-05	1	0	1	0		0	1	0	1
Z4122	2021-07-06	2021-07-05	0	1	0	0		0	1	1	1
Z4187	2021-07-07	2021-07-05	0	1	0	0		1	1	1	1
Z4145	2021-07-07	2021-07-06	0	1	0	0		0	1	1	1
Z4162	2021-07-09	2021-07-06	0	1	0	0		1	1	0	1
N1502	2021-07-07	2021-07-07	0	1	0	0		1	1	0	1
Z4181	2021-07-11	2021-07-07	0	1	0	1		1	1	0	1
Z4185	2021-07-11	2021-07-07	0	1	0	1	France	1	1	0	1
N1520	2021-07-08	2021-07-08	0	1	0	0	France	1	1	0	1
N1521	2021-07-08	2021-07-08	0	1	0	0		1	1	0	1
Z4201	2021-07-12	None	1	1	1	0		3	1	0	1
Z4231	2021-07-14	2021-07-12	1	0	0	0		3	1	0	1
N1538	2021-07-20	2021-07-15	1	0	1	0		0	1	0	1
Z4417	2021-07-21	2021-07-16	0	1	0	1	France	0	1	0	1
Z4331	2021-07-19	2021-07-17	0	1	0	0		1	1	0	1
Z4336	2021-07-19	2021-07-17	0	1	0	0		2	1	0	1
Z4416	2021-07-21	2021-07-18	0	1	0	1	France	1	1	0	1
Z4344	2021-07-20	2021-07-19	0	1	0	0		3	1	1	1
N1531	2021-07-21	2021-07-19	0	0	0	0		0	1	0	1
Z4409	2021-07-21	2021-07-20	0	1	0	0		1	1	0	1
Z4497	2021-07-22	2021-07-21	0	1	0	0		1	1	0	1
Z4429	2021-07-20	2021-07-22	0	0	0	0		0	1	0	1
Z4539	2021-07-26	2021-07-22	0	1	0	1		1	1	0	1
Z4538	2021-07-26	2021-07-25	0	1	0	1	Other region of Spain	3	1	0	1
Z4555	2021-07-27	2021-07-25	0	0	0	0		1	1	0	1
N1548	2021-07-27	2021-07-27	0	0	0	0		2	1	0	1
Z4568	2021-07-28	2021-07-27	0	0	0	0		2	1	0	1
N1556	2021-07-28	2021-07-28	0	0	0	1	France	2	1	0	1
S29	2021-07-08	NA	0	1	0	0		1	0	0	1
S30	2021-07-09	NA	0	1	0	0		1	0	1	1
S76	2021-07-14	NA	0	1	0	0		1	0	0	1
S77	2021-07-16	NA	0	1	0	0		1	0	0	1
S116	2021-07-16	NA	0	1	0	0		1	0	0	1
S121	2021-07-22	NA	0	1	0	0		1	0	0	1
