# Supplementary material for: Integrated genomic surveillance enables tracing of person-to-person SARS-CoV-2 transmission chains during community transmission and reveals extensive onward transmission of travel-imported infections, Germany, June to July 2021
Source: Euro Surveill. 2022 Oct 27;27(43):2101089. doi: 10.2807/1560-7917.ES.2022.27.43.2101089 (PMC9615415; doi:10.2807/1560-7917.ES.2022.27.43.2101089)
Supplement: Supplementary Table 6 [file 2101089_SupplementaryTable6.xlsx]

## Sheet: Note
Supplementary Table 6: Cluster 1 related-strain analysis. Analyzed sequences from the Balearic Islands and Cluster 1-similar sequences from GISAID, with sampling dates, distance to the sequence of IP, and details on whether the Cluster 1 "characteristic mutation" T14064C and another mutaton (G21987A) were found to be present.
This supplementary material is hosted by Eurosurveillance as supporting information alongside the article “Integrated genomic surveillance enables tracing of person-to-person SARS-CoV-2 transmission chains during community transmission and reveals extensive onward transmission of travel-imported infections, Germany, June to July 2021”, on behalf of the authors, who remain responsible for the accu…

## Sheet: Tabelle1
SequenceID	File	Date	Origin	DistanceToIP	CharacteristicMutation	G21987A
hCoV-19/Germany/NW-RKI-I-187886/2021|EPI_ISL_3044328|2021-07-07|Europe	GISAIDsimilar.fa	2021-07-07	Germany	0	1	0
hCoV-19/Germany/NW-RKI-I-187883/2021|EPI_ISL_3044325|2021-07-09|Europe	GISAIDsimilar.fa	2021-07-09	Germany	0	1	1
hCoV-19/Germany/NW-RKI-I-187852/2021|EPI_ISL_3044296|2021-07-10|Europe	GISAIDsimilar.fa	2021-07-10	Germany	0	1	1
hCoV-19/Germany/NW-RKI-I-189918/2021|EPI_ISL_3121294|2021-07-13|Europe	GISAIDsimilar.fa	2021-07-13	Germany	0	1	1
hCoV-19/Germany/SN-RKI-I-188210/2021|EPI_ISL_3044436|2021-07-13|Europe	GISAIDsimilar.fa	2021-07-13	Germany	0	1	0
hCoV-19/Germany/NW-RKI-I-189920/2021|EPI_ISL_3121296|2021-07-14|Europe	GISAIDsimilar.fa	2021-07-14	Germany	0	1	1
hCoV-19/Germany/NI-RKI-I-189823/2021|EPI_ISL_3121202|2021-07-15|Europe	GISAIDsimilar.fa	2021-07-15	Germany	0	1	1
hCoV-19/Germany/BW-RKI-I-183734/2021|EPI_ISL_2762165|2021-06-06|Europe	GISAIDsimilar.fa	2021-06-06	Germany	1	0	0
hCoV-19/Germany/BW-RKI-I-183727/2021|EPI_ISL_2762159|2021-06-06|Europe	GISAIDsimilar.fa	2021-06-06	Germany	1	0	0
hCoV-19/Spain/IB-HUSE-00983/2021|EPI_ISL_2710175|2021-06-14	BalearicSeq.fa	2021-06-14	Spain	1	0	1
hCoV-19/Germany/BY-RKI-I-184437/2021|EPI_ISL_2845110|2021-06-18|Europe	GISAIDsimilar.fa	2021-06-18	Germany	1	0	1
hCoV-19/Spain/IB-HUSE-01158/2021|EPI_ISL_2812777|2021-06-25	BalearicSeq.fa	2021-06-25	Spain	1	0	0
hCoV-19/Germany/SN-RKI-I-184991/2021|EPI_ISL_2845418|2021-06-26|Europe	GISAIDsimilar.fa	2021-06-26	Germany	1	0	0
hCoV-19/Spain/IB-HUSE-01144/2021|EPI_ISL_2812764|2021-06-27	BalearicSeq.fa	2021-06-27	Spain	1	0	0
hCoV-19/Spain/IB-Rotger-2129856356/2021|EPI_ISL_3115345|2021-06-28	BalearicSeq.fa	2021-06-28	Spain	1	0	0
hCoV-19/Spain/IB-2021062828006417/2021|EPI_ISL_3087682|2021-06-28	BalearicSeq.fa	2021-06-28	Spain	1	0	0
hCoV-19/France/COR-HCL021119695001/2021|EPI_ISL_2933649|2021-06-28|Europe	GISAIDsimilar.fa	2021-06-28	France	1	0	1
hCoV-19/France/COR-HCL021119691801/2021|EPI_ISL_2933648|2021-06-28|Europe	GISAIDsimilar.fa	2021-06-28	France	1	0	1
hCoV-19/Germany/BW-RKI-I-188655/2021|EPI_ISL_3044852|2021-06-28|Europe	GISAIDsimilar.fa	2021-06-28	Germany	1	1	0
hCoV-19/Spain/IB-Rotger-2128005555/2021|EPI_ISL_3115564|2021-06-29	BalearicSeq.fa	2021-06-29	Spain	1	0	0
hCoV-19/Netherlands/OV-RIVM-43029/2021|EPI_ISL_2981483|2021-06-29|Europe	GISAIDsimilar.fa	2021-06-29	Netherlands	1	0	1
hCoV-19/Italy/CAM-TIGEM-IZSM-COLLI-17135/2021|EPI_ISL_3014144|2021-06-29|Europe	GISAIDsimilar.fa	2021-06-29	Italy	1	0	1
hCoV-19/Netherlands/OV-RIVM-48359/2021|EPI_ISL_3259281|2021-06-29|Europe	GISAIDsimilar.fa	2021-06-29	Netherlands	1	0	1
hCoV-19/Italy/CAM-TIGEM-IZSM-COLLI-17124/2021|EPI_ISL_3014133|2021-06-29|Europe	GISAIDsimilar.fa	2021-06-29	Italy	1	0	1
hCoV-19/Sweden/1260509488VK/2021|EPI_ISL_2980623|2021-06-30|Europe	GISAIDsimilar.fa	2021-06-30	Sweden	1	0	1
hCoV-19/Spain/IB-HUSE-01226/2021|EPI_ISL_2918926|2021-07-01	BalearicSeq.fa	2021-07-01	Spain	1	0	0
hCoV-19/Netherlands/OV-RIVM-43024/2021|EPI_ISL_2981482|2021-07-01|Europe	GISAIDsimilar.fa	2021-07-01	Netherlands	1	0	1
hCoV-19/Denmark/DCGC-124759/2021|EPI_ISL_2863763|2021-07-03|Europe	GISAIDsimilar.fa	2021-07-03	Denmark	1	0	0
hCoV-19/Germany/SH-ChVir25822/2021|EPI_ISL_3045105|2021-07-05|Europe	GISAIDsimilar.fa	2021-07-05	Germany	1	0	1
hCoV-19/Germany/BW-RKI-I-191121/2021|EPI_ISL_3122138|2021-07-05|Europe	GISAIDsimilar.fa	2021-07-05	Germany	1	0	0
hCoV-19/Italy/CAM-TIGEM-IZSM-COLLI-17024/2021|EPI_ISL_2930396|2021-07-06|Europe	GISAIDsimilar.fa	2021-07-06	Italy	1	0	1
hCoV-19/Germany/NW-RKI-I-187884/2021|EPI_ISL_3044326|2021-07-07|Europe	GISAIDsimilar.fa	2021-07-07	Germany	1	1	0
hCoV-19/Germany/RP-RKI-I-187374/2021|EPI_ISL_2957407|2021-07-07|Europe	GISAIDsimilar.fa	2021-07-07	Germany	1	0	1
hCoV-19/Germany/NW-RKI-I-188251/2021|EPI_ISL_3044473|2021-07-07|Europe	GISAIDsimilar.fa	2021-07-07	Germany	1	0	1
hCoV-19/Germany/NW-RKI-I-187870/2021|EPI_ISL_3044312|2021-07-07|Europe	GISAIDsimilar.fa	2021-07-07	Germany	1	1	0
hCoV-19/Denmark/DCGC-129233/2021|EPI_ISL_2993228|2021-07-11|Europe	GISAIDsimilar.fa	2021-07-11	Denmark	1	0	0
hCoV-19/Sweden/1924745164/2021|EPI_ISL_3186434|2021-07-13|Europe	GISAIDsimilar.fa	2021-07-13	Sweden	1	0	1
hCoV-19/Germany/NW-RKI-I-189939/2021|EPI_ISL_3121315|2021-07-14|Europe	GISAIDsimilar.fa	2021-07-14	Germany	1	0	1
hCoV-19/Germany/NW-RKI-I-189925/2021|EPI_ISL_3121301|2021-07-14|Europe	GISAIDsimilar.fa	2021-07-14	Germany	1	0	1
hCoV-19/Germany/NW-RKI-I-189924/2021|EPI_ISL_3121300|2021-07-14|Europe	GISAIDsimilar.fa	2021-07-14	Germany	1	1	1
hCoV-19/Germany/NI-RKI-I-189826/2021|EPI_ISL_3121205|2021-07-15|Europe	GISAIDsimilar.fa	2021-07-15	Germany	1	1	0
hCoV-19/Sweden/DC112242141/2021|EPI_ISL_3157857|2021-07-15|Europe	GISAIDsimilar.fa	2021-07-15	Sweden	1	0	1
hCoV-19/Germany/BW-RKI-I-185686/2021|EPI_ISL_2845842|2021-06-14|Europe	GISAIDsimilar.fa	2021-06-14	Germany	2	0	0
hCoV-19/Germany/BW-RKI-I-185701/2021|EPI_ISL_2845857|2021-06-14|Europe	GISAIDsimilar.fa	2021-06-14	Germany	2	0	0
hCoV-19/Germany/BW-RKI-I-185704/2021|EPI_ISL_2845860|2021-06-14|Europe	GISAIDsimilar.fa	2021-06-14	Germany	2	0	0
hCoV-19/Spain/IB-HUSE-00981/2021|EPI_ISL_2710174|2021-06-18	BalearicSeq.fa	2021-06-18	Spain	2	0	1
hCoV-19/Spain/IB-HUSE-01015/2021|EPI_ISL_2710200|2021-06-19	BalearicSeq.fa	2021-06-19	Spain	2	0	1
hCoV-19/Spain/IB-HUSE-01013/2021|EPI_ISL_2710198|2021-06-20	BalearicSeq.fa	2021-06-20	Spain	2	0	0
hCoV-19/Germany/BW-RKI-I-186859/2021|EPI_ISL_2956824|2021-06-20|Europe	GISAIDsimilar.fa	2021-06-20	Germany	2	0	0
hCoV-19/Spain/IB-HUSE-01116/2021|EPI_ISL_2812741|2021-06-22	BalearicSeq.fa	2021-06-22	Spain	2	0	0
hCoV-19/Germany/NW-RKI-I-184417/2021|EPI_ISL_2845090|2021-06-24|Europe	GISAIDsimilar.fa	2021-06-24	Germany	2	0	0
hCoV-19/Germany/BW-RKI-I-188636/2021|EPI_ISL_3044833|2021-06-28|Europe	GISAIDsimilar.fa	2021-06-28	Germany	2	0	0
hCoV-19/England/PHEC-M303M94B/2021|EPI_ISL_2904320|2021-06-28|Europe	GISAIDsimilar.fa	2021-06-28	England	2	0	0
hCoV-19/Germany/SH-RKI-I-187056/2021|EPI_ISL_2957023|2021-06-30|Europe	GISAIDsimilar.fa	2021-06-30	Germany	2	0	0
hCoV-19/Germany/NW-RKI-I-186018/2021|EPI_ISL_2956197|2021-07-01|Europe	GISAIDsimilar.fa	2021-07-01	Germany	2	0	0
hCoV-19/France/IDF-IPP15284/2021|EPI_ISL_3031687|2021-07-05|Europe	GISAIDsimilar.fa	2021-07-05	France	2	0	0
hCoV-19/Germany/NI-RKI-I-186172/2021|EPI_ISL_2956346|2021-07-05|Europe	GISAIDsimilar.fa	2021-07-05	Germany	2	0	0
hCoV-19/Germany/BY-RKI-I-187588/2021|EPI_ISL_3044053|2021-07-08|Europe	GISAIDsimilar.fa	2021-07-08	Germany	2	1	0
hCoV-19/Germany/NW-RKI-I-187868/2021|EPI_ISL_3044310|2021-07-10|Europe	GISAIDsimilar.fa	2021-07-10	Germany	2	1	0
hCoV-19/Germany/BY-RKI-I-188506/2021|EPI_ISL_3044713|2021-07-13|Europe	GISAIDsimilar.fa	2021-07-13	Germany	2	1	0
hCoV-19/Northern Ireland/PHEC-N304N142/2021|EPI_ISL_3080604|2021-07-13|Europe	GISAIDsimilar.fa	2021-07-13	Northern Ireland	2	0	0
hCoV-19/Germany/NW-RKI-I-189927/2021|EPI_ISL_3121303|2021-07-14|Europe	GISAIDsimilar.fa	2021-07-14	Germany	2	1	1
hCoV-19/Germany/NW-RKI-I-189934/2021|EPI_ISL_3121310|2021-07-14|Europe	GISAIDsimilar.fa	2021-07-14	Germany	2	1	1
hCoV-19/Germany/NW-RKI-I-189897/2021|EPI_ISL_3121274|2021-07-15|Europe	GISAIDsimilar.fa	2021-07-15	Germany	2	1	1
hCoV-19/Spain/IB-HUSE-00988/2021|EPI_ISL_2710180|2021-06-17	BalearicSeq.fa	2021-06-17	Spain	3	0	0
hCoV-19/Spain/IB-2021062828002244/2021|EPI_ISL_3073886|2021-06-28	BalearicSeq.fa	2021-06-28	Spain	3	0	0
hCoV-19/Germany/HE-RKI-I-188169/2021|EPI_ISL_3044402|2021-07-01|Europe	GISAIDsimilar.fa	2021-07-01	Germany	3	0	0
hCoV-19/Germany/NW-RKI-I-189808/2021|EPI_ISL_3121188|2021-07-08|Europe	GISAIDsimilar.fa	2021-07-08	Germany	3	0	0
hCoV-19/Germany/NW-RKI-I-189933/2021|EPI_ISL_3121309|2021-07-13|Europe	GISAIDsimilar.fa	2021-07-13	Germany	3	1	1
hCoV-19/Germany/NW-RKI-I-189917/2021|EPI_ISL_3121293|2021-07-13|Europe	GISAIDsimilar.fa	2021-07-13	Germany	3	1	0
hCoV-19/Germany/NW-RKI-I-189910/2021|EPI_ISL_3121286|2021-07-14|Europe	GISAIDsimilar.fa	2021-07-14	Germany	3	1	1
hCoV-19/Spain/IB-HUSE-00984/2021|EPI_ISL_2710176|2021-06-15	BalearicSeq.fa	2021-06-15	Spain	4	0	0
hCoV-19/Spain/IB-HUSE-01090/2021|EPI_ISL_2812721|2021-06-22	BalearicSeq.fa	2021-06-22	Spain	4	0	0
hCoV-19/Spain/IB-HUSE-01100/2021|EPI_ISL_2812730|2021-06-24	BalearicSeq.fa	2021-06-24	Spain	4	0	0
hCoV-19/England/PHEC-M307MF18/2021|EPI_ISL_3004148|2021-07-12|Europe	GISAIDsimilar.fa	2021-07-12	England	4	0	0
hCoV-19/Spain/IB-HUSE-01140/2021|EPI_ISL_2812760|2021-06-26	BalearicSeq.fa	2021-06-26	Spain	5	0	0
hCoV-19/Spain/IB-HUSE-01119/2021|EPI_ISL_2812742|2021-06-27	BalearicSeq.fa	2021-06-27	Spain	5	0	0
hCoV-19/Spain/IB-HUSE-01154/2021|EPI_ISL_2812773|2021-06-25	BalearicSeq.fa	2021-06-25	Spain	6	0	0
hCoV-19/Spain/IB-HUSE-01156/2021|EPI_ISL_2812775|2021-06-27	BalearicSeq.fa	2021-06-27	Spain	6	0	0
hCoV-19/Germany/SN-RKI-I-189462/2021|EPI_ISL_3120887|2021-07-15|Europe	GISAIDsimilar.fa	2021-07-15	Germany	8	1	0
hCoV-19/Spain/IB-HUSE-01142/2021|EPI_ISL_2812762|2021-06-25	BalearicSeq.fa	2021-06-25	Spain	9	0	0
hCoV-19/Spain/IB-HUSE-01151/2021|EPI_ISL_2812770|2021-06-22	BalearicSeq.fa	2021-06-22	Spain	11	0	1
hCoV-19/Spain/IB-HUSE-01106/2021|EPI_ISL_2812733|2021-06-26	BalearicSeq.fa	2021-06-26	Spain	11	0	0
hCoV-19/Spain/IB-2021062828004984/2021|EPI_ISL_3087683|2021-06-28	BalearicSeq.fa	2021-06-28	Spain	11	0	0
hCoV-19/Spain/IB-Rotger-2128006554/2021|EPI_ISL_3115563|2021-06-28	BalearicSeq.fa	2021-06-28	Spain	11	0	0
hCoV-19/Spain/IB-Rotger-2129619663/2021|EPI_ISL_3115346|2021-06-29	BalearicSeq.fa	2021-06-29	Spain	11	0	0
hCoV-19/Spain/IB-Rotger-2128006641/2021|EPI_ISL_3115561|2021-06-29	BalearicSeq.fa	2021-06-29	Spain	11	0	0
hCoV-19/Spain/IB-HUSE-01159/2021|EPI_ISL_2812778|2021-06-25	BalearicSeq.fa	2021-06-25	Spain	12	0	0
hCoV-19/Spain/IB-Rotger-2128006590/2021|EPI_ISL_3115562|2021-06-28	BalearicSeq.fa	2021-06-28	Spain	12	0	0
hCoV-19/Spain/IB-HUSE-00985/2021|EPI_ISL_2710177|2021-06-15	BalearicSeq.fa	2021-06-15	Spain	13	0	0
hCoV-19/Spain/IB-Rotger-2129619535/2021|EPI_ISL_3115347|2021-06-28	BalearicSeq.fa	2021-06-28	Spain	13	0	0
hCoV-19/Spain/IB-2021062929856537/2021|EPI_ISL_3087685|2021-06-29	BalearicSeq.fa	2021-06-29	Spain	13	0	0
hCoV-19/Spain/IB-HUSE-01348/2021|EPI_ISL_3007728|2021-07-01	BalearicSeq.fa	2021-07-01	Spain	13	0	0
hCoV-19/Spain/IB-HUSE-01160/2021|EPI_ISL_2812779|2021-06-21	BalearicSeq.fa	2021-06-21	Spain	14	0	0
hCoV-19/Spain/IB-HUSE-01138/2021|EPI_ISL_2812758|2021-06-22	BalearicSeq.fa	2021-06-22	Spain	14	0	0
hCoV-19/Spain/IB-HUSE-01099/2021|EPI_ISL_2812729|2021-06-24	BalearicSeq.fa	2021-06-24	Spain	14	0	1
hCoV-19/Spain/IB-HUSE-01082/2021|EPI_ISL_2812715|2021-06-26	BalearicSeq.fa	2021-06-26	Spain	14	0	1
hCoV-19/Spain/IB-HUSE-01167/2021|EPI_ISL_2812785|2021-06-27	BalearicSeq.fa	2021-06-27	Spain	14	0	0
hCoV-19/Spain/IB-Rotger-2128005543/2021|EPI_ISL_3115565|2021-06-29	BalearicSeq.fa	2021-06-29	Spain	14	0	0
hCoV-19/Spain/IB-HUSE-01137/2021|EPI_ISL_2812757|2021-06-23	BalearicSeq.fa	2021-06-23	Spain	15	0	1
hCoV-19/Spain/IB-HUSE-01166/2021|EPI_ISL_2812784|2021-06-25	BalearicSeq.fa	2021-06-25	Spain	15	0	1
hCoV-19/Spain/IB-HUSE-01097/2021|EPI_ISL_2812727|2021-06-25	BalearicSeq.fa	2021-06-25	Spain	15	0	0
hCoV-19/Spain/IB-HUSE-01095/2021|EPI_ISL_2812725|2021-06-26	BalearicSeq.fa	2021-06-26	Spain	15	0	0
hCoV-19/Spain/IB-HUSE-01155/2021|EPI_ISL_2812774|2021-06-27	BalearicSeq.fa	2021-06-27	Spain	15	0	0
hCoV-19/Spain/IB-HUSE-01236/2021|EPI_ISL_2918929|2021-06-30	BalearicSeq.fa	2021-06-30	Spain	15	0	0
hCoV-19/Spain/IB-HUSE-01346/2021|EPI_ISL_3007726|2021-07-01	BalearicSeq.fa	2021-07-01	Spain	15	0	1
hCoV-19/Spain/IB-HUSE-01058/2021|EPI_ISL_2710235|2021-06-17	BalearicSeq.fa	2021-06-17	Spain	16	0	0
hCoV-19/Spain/IB-HUSE-01078/2021|EPI_ISL_2812712|2021-06-23	BalearicSeq.fa	2021-06-23	Spain	16	0	0
hCoV-19/Spain/IB-HUSE-01133/2021|EPI_ISL_2812754|2021-06-25	BalearicSeq.fa	2021-06-25	Spain	16	0	0
hCoV-19/Spain/IB-HUSE-01093/2021|EPI_ISL_2812723|2021-06-27	BalearicSeq.fa	2021-06-27	Spain	16	0	0
hCoV-19/Spain/IB-HUSE-00987/2021|EPI_ISL_2710179|2021-06-17	BalearicSeq.fa	2021-06-17	Spain	17	0	0
hCoV-19/Spain/IB-HUSE-01150/2021|EPI_ISL_2812769|2021-06-22	BalearicSeq.fa	2021-06-22	Spain	17	0	0
hCoV-19/Spain/IB-HUSE-01107/2021|EPI_ISL_2812734|2021-06-27	BalearicSeq.fa	2021-06-27	Spain	17	0	0
hCoV-19/Spain/IB-HUSE-01165/2021|EPI_ISL_2812783|2021-06-26	BalearicSeq.fa	2021-06-26	Spain	18	0	0
hCoV-19/Spain/IB-HUSE-01214/2021|EPI_ISL_2918921|2021-07-01	BalearicSeq.fa	2021-07-01	Spain	18	0	0
hCoV-19/Spain/IB-HUSE-01035/2021|EPI_ISL_2710216|2021-06-18	BalearicSeq.fa	2021-06-18	Spain	19	0	0
hCoV-19/Spain/IB-HUSE-01108/2021|EPI_ISL_2812735|2021-06-27	BalearicSeq.fa	2021-06-27	Spain	19	0	0
hCoV-19/Germany/HH-RKI-I-186328/2021|EPI_ISL_2956478|2021-07-02|Europe	GISAIDsimilar.fa	2021-07-02	Germany	19	0	0
hCoV-19/Spain/IB-28007300/2021|EPI_ISL_3076922|2021-06-29	BalearicSeq.fa	2021-06-29	Spain	20	0	0
hCoV-19/Spain/IB-HUSE-01000/2021|EPI_ISL_2710189|2021-06-19	BalearicSeq.fa	2021-06-19	Spain	22	0	0
hCoV-19/Spain/IB-HUSE-01211/2021|EPI_ISL_2918919|2021-07-01	BalearicSeq.fa	2021-07-01	Spain	23	0	0
hCoV-19/Spain/IB-HUSE-01131/2021|EPI_ISL_2812752|2021-06-27	BalearicSeq.fa	2021-06-27	Spain	24	0	0
hCoV-19/Spain/IB-HUSE-01051/2021|EPI_ISL_2710230|2021-06-19	BalearicSeq.fa	2021-06-19	Spain	31	0	0
hCoV-19/Spain/IB-HUSE-01063/2021|EPI_ISL_2710240|2021-06-19	BalearicSeq.fa	2021-06-19	Spain	32	0	0
hCoV-19/Spain/IB-HUSE-01153/2021|EPI_ISL_2812772|2021-06-25	BalearicSeq.fa	2021-06-25	Spain	32	0	0
hCoV-19/Spain/IB-HUSE-01128/2021|EPI_ISL_2812749|2021-06-24	BalearicSeq.fa	2021-06-24	Spain	33	0	0
hCoV-19/Spain/IB-HUSE-01152/2021|EPI_ISL_2812771|2021-06-26	BalearicSeq.fa	2021-06-26	Spain	33	0	0
hCoV-19/Spain/IB-HUSE-00992/2021|EPI_ISL_2710182|2021-06-19	BalearicSeq.fa	2021-06-19	Spain	34	0	0
hCoV-19/Spain/IB-HUSE-01087/2021|EPI_ISL_2812718|2021-06-24	BalearicSeq.fa	2021-06-24	Spain	34	0	0
hCoV-19/Spain/IB-HUSE-01101/2021|EPI_ISL_2812731|2021-06-25	BalearicSeq.fa	2021-06-25	Spain	34	0	0
hCoV-19/Spain/IB-HUSE-01164/2021|EPI_ISL_2812782|2021-06-27	BalearicSeq.fa	2021-06-27	Spain	34	0	0
hCoV-19/Spain/IB-HUSE-01201/2021|EPI_ISL_2918917|2021-07-01	BalearicSeq.fa	2021-07-01	Spain	34	0	0
hCoV-19/Spain/IB-HUSE-01057/2021|EPI_ISL_2710234|2021-06-17	BalearicSeq.fa	2021-06-17	Spain	35	0	0
hCoV-19/Spain/IB-HUSE-01021/2021|EPI_ISL_2710206|2021-06-17	BalearicSeq.fa	2021-06-17	Spain	35	0	0
hCoV-19/Spain/IB-HUSE-01053/2021|EPI_ISL_2710232|2021-06-18	BalearicSeq.fa	2021-06-18	Spain	35	0	0
hCoV-19/Spain/IB-HUSE-01027/2021|EPI_ISL_2710211|2021-06-19	BalearicSeq.fa	2021-06-19	Spain	35	0	0
hCoV-19/Spain/IB-HUSE-01075/2021|EPI_ISL_2812710|2021-06-24	BalearicSeq.fa	2021-06-24	Spain	35	0	1
hCoV-19/Spain/IB-HUSE-01134/2021|EPI_ISL_2812755|2021-06-25	BalearicSeq.fa	2021-06-25	Spain	35	0	1
hCoV-19/Spain/IB-HUSE-01096/2021|EPI_ISL_2812726|2021-06-27	BalearicSeq.fa	2021-06-27	Spain	35	0	0
hCoV-19/Spain/IB-HUSE-01127/2021|EPI_ISL_2812748|2021-06-22	BalearicSeq.fa	2021-06-22	Spain	36	0	0
hCoV-19/Spain/IB-HUSE-01059/2021|EPI_ISL_2710236|2021-06-17	BalearicSeq.fa	2021-06-17	Spain	37	0	1
hCoV-19/Spain/IB-HUSE-01136/2021|EPI_ISL_2812756|2021-06-21	BalearicSeq.fa	2021-06-21	Spain	37	0	1
hCoV-19/Spain/IB-HUSE-01141/2021|EPI_ISL_2812761|2021-06-25	BalearicSeq.fa	2021-06-25	Spain	37	0	0
hCoV-19/Spain/IB-HUSE-01146/2021|EPI_ISL_2812766|2021-06-25	BalearicSeq.fa	2021-06-25	Spain	37	0	0
hCoV-19/Spain/IB-HUSE-01122/2021|EPI_ISL_2812744|2021-06-25	BalearicSeq.fa	2021-06-25	Spain	37	0	0
hCoV-19/Spain/IB-HUSE-01149/2021|EPI_ISL_2812768|2021-06-25	BalearicSeq.fa	2021-06-25	Spain	39	0	0
hCoV-19/Spain/IB-HUSE-01094/2021|EPI_ISL_2812724|2021-06-26	BalearicSeq.fa	2021-06-26	Spain	39	0	0
hCoV-19/Spain/IB-HUSE-01025/2021|EPI_ISL_2710209|2021-06-20	BalearicSeq.fa	2021-06-20	Spain	49	0	0
hCoV-19/Spain/IB-HUSE-01018/2021|EPI_ISL_2710203|2021-06-18	BalearicSeq.fa	2021-06-18	Spain	54	0	0
hCoV-19/Spain/IB-HUSE-01017/2021|EPI_ISL_2710202|2021-06-17	BalearicSeq.fa	2021-06-17	Spain	56	0	0
hCoV-19/Spain/IB-HUSE-01115/2021|EPI_ISL_2812740|2021-06-22	BalearicSeq.fa	2021-06-22	Spain	57	0	0
hCoV-19/Spain/IB-HUSE-01089/2021|EPI_ISL_2812720|2021-06-25	BalearicSeq.fa	2021-06-25	Spain	57	0	0
hCoV-19/Spain/IB-HUSE-01023/2021|EPI_ISL_2710207|2021-06-18	BalearicSeq.fa	2021-06-18	Spain	58	0	0
hCoV-19/Spain/IB-HUSE-01145/2021|EPI_ISL_2812765|2021-06-25	BalearicSeq.fa	2021-06-25	Spain	59	0	0
hCoV-19/Spain/IB-HUSE-01068/2021|EPI_ISL_2710245|2021-06-15	BalearicSeq.fa	2021-06-15	Spain	60	0	0
hCoV-19/Spain/IB-HUSE-01067/2021|EPI_ISL_2710244|2021-06-15	BalearicSeq.fa	2021-06-15	Spain	60	0	0
hCoV-19/Spain/IB-HUSE-01079/2021|EPI_ISL_2812713|2021-06-18	BalearicSeq.fa	2021-06-18	Spain	60	0	0
hCoV-19/Spain/IB-HUSE-00994/2021|EPI_ISL_2710183|2021-06-18	BalearicSeq.fa	2021-06-18	Spain	60	0	0
hCoV-19/Spain/IB-HUSE-01011/2021|EPI_ISL_2710196|2021-06-18	BalearicSeq.fa	2021-06-18	Spain	60	0	0
hCoV-19/Spain/IB-HUSE-01129/2021|EPI_ISL_2812750|2021-06-25	BalearicSeq.fa	2021-06-25	Spain	60	0	0
hCoV-19/Spain/IB-HUSE-01130/2021|EPI_ISL_2812751|2021-06-25	BalearicSeq.fa	2021-06-25	Spain	60	0	0
hCoV-19/Spain/IB-HUSE-01126/2021|EPI_ISL_2812747|2021-06-22	BalearicSeq.fa	2021-06-22	Spain	61	0	0
hCoV-19/Spain/IB-HUSE-01069/2021|EPI_ISL_2710246|2021-06-18	BalearicSeq.fa	2021-06-18	Spain	62	0	0
hCoV-19/Spain/IB-HUSE-01041/2021|EPI_ISL_2710222|2021-06-18	BalearicSeq.fa	2021-06-18	Spain	62	0	0
hCoV-19/Spain/IB-HUSE-01049/2021|EPI_ISL_2710229|2021-06-20	BalearicSeq.fa	2021-06-20	Spain	62	0	0
hCoV-19/Spain/IB-HUSE-01046/2021|EPI_ISL_2710226|2021-06-18	BalearicSeq.fa	2021-06-18	Spain	63	0	0
hCoV-19/Spain/IB-HUSE-01038/2021|EPI_ISL_2710219|2021-06-16	BalearicSeq.fa	2021-06-16	Spain	64	0	0
hCoV-19/Spain/IB-HUSE-01009/2021|EPI_ISL_2710194|2021-06-17	BalearicSeq.fa	2021-06-17	Spain	64	0	0
hCoV-19/Spain/IB-HUSE-00978/2021|EPI_ISL_2710172|2021-06-15	BalearicSeq.fa	2021-06-15	Spain	65	0	0
hCoV-19/Spain/IB-HUSE-01003/2021|EPI_ISL_2710192|2021-06-19	BalearicSeq.fa	2021-06-19	Spain	66	0	0
hCoV-19/Spain/IB-HUSE-01110/2021|EPI_ISL_2812737|2021-06-25	BalearicSeq.fa	2021-06-25	Spain	66	0	0
hCoV-19/Spain/IB-HUSE-01066/2021|EPI_ISL_2710243|2021-06-18	BalearicSeq.fa	2021-06-18	Spain	67	0	0
hCoV-19/Spain/IB-HUSE-01163/2021|EPI_ISL_2812781|2021-06-22	BalearicSeq.fa	2021-06-22	Spain	67	0	0
hCoV-19/Spain/IB-HUSE-01139/2021|EPI_ISL_2812759|2021-06-22	BalearicSeq.fa	2021-06-22	Spain	67	0	0
hCoV-19/Spain/IB-HUSE-01301/2021|EPI_ISL_3007689|2021-06-29	BalearicSeq.fa	2021-06-29	Spain	68	0	0
hCoV-19/Spain/IB-HUSE-01260/2021|EPI_ISL_2918937|2021-07-01	BalearicSeq.fa	2021-07-01	Spain	68	0	0
hCoV-19/Spain/IB-HUSE-01064/2021|EPI_ISL_2710241|2021-06-18	BalearicSeq.fa	2021-06-18	Spain	69	0	0
hCoV-19/Spain/IB-HUSE-01157/2021|EPI_ISL_2812776|2021-06-25	BalearicSeq.fa	2021-06-25	Spain	69	0	0
hCoV-19/Spain/IB-HUSE-00996/2021|EPI_ISL_2710185|2021-06-15	BalearicSeq.fa	2021-06-15	Spain	70	0	0
hCoV-19/Spain/IB-HUSE-01026/2021|EPI_ISL_2710210|2021-06-16	BalearicSeq.fa	2021-06-16	Spain	70	0	0
hCoV-19/Spain/IB-HUSE-01010/2021|EPI_ISL_2710195|2021-06-17	BalearicSeq.fa	2021-06-17	Spain	70	0	0
hCoV-19/Spain/IB-HUSE-00986/2021|EPI_ISL_2710178|2021-06-17	BalearicSeq.fa	2021-06-17	Spain	70	0	0
hCoV-19/Spain/IB-HUSE-01045/2021|EPI_ISL_2710225|2021-06-17	BalearicSeq.fa	2021-06-17	Spain	70	0	0
hCoV-19/Spain/IB-HUSE-00995/2021|EPI_ISL_2710184|2021-06-18	BalearicSeq.fa	2021-06-18	Spain	70	0	0
hCoV-19/Spain/IB-HUSE-00989/2021|EPI_ISL_2710181|2021-06-19	BalearicSeq.fa	2021-06-19	Spain	70	0	0
hCoV-19/Spain/IB-HUSE-01024/2021|EPI_ISL_2710208|2021-06-19	BalearicSeq.fa	2021-06-19	Spain	70	0	0
hCoV-19/Spain/IB-HUSE-01060/2021|EPI_ISL_2710237|2021-06-19	BalearicSeq.fa	2021-06-19	Spain	70	0	0
hCoV-19/Spain/IB-HUSE-01001/2021|EPI_ISL_2710190|2021-06-20	BalearicSeq.fa	2021-06-20	Spain	70	0	0
hCoV-19/Spain/IB-HUSE-01020/2021|EPI_ISL_2710205|2021-06-15	BalearicSeq.fa	2021-06-15	Spain	71	0	0
hCoV-19/Spain/IB-HUSE-00999/2021|EPI_ISL_2710188|2021-06-17	BalearicSeq.fa	2021-06-17	Spain	71	0	0
hCoV-19/Spain/IB-HUSE-01034/2021|EPI_ISL_2710215|2021-06-18	BalearicSeq.fa	2021-06-18	Spain	71	0	0
hCoV-19/Spain/IB-HUSE-01061/2021|EPI_ISL_2710238|2021-06-19	BalearicSeq.fa	2021-06-19	Spain	71	0	0
hCoV-19/Spain/IB-HUSE-01072/2021|EPI_ISL_2710248|2021-06-19	BalearicSeq.fa	2021-06-19	Spain	71	0	0
hCoV-19/Spain/IB-HUSE-00980/2021|EPI_ISL_2710173|2021-06-19	BalearicSeq.fa	2021-06-19	Spain	71	0	0
hCoV-19/Spain/IB-HUSE-01039/2021|EPI_ISL_2710220|2021-06-19	BalearicSeq.fa	2021-06-19	Spain	71	0	0
hCoV-19/Spain/IB-HUSE-01037/2021|EPI_ISL_2710218|2021-06-20	BalearicSeq.fa	2021-06-20	Spain	71	0	0
hCoV-19/Spain/IB-HUSE-01012/2021|EPI_ISL_2710197|2021-06-20	BalearicSeq.fa	2021-06-20	Spain	71	0	0
hCoV-19/Spain/IB-HUSE-01098/2021|EPI_ISL_2812728|2021-06-25	BalearicSeq.fa	2021-06-25	Spain	71	0	0
hCoV-19/Spain/IB-HUSE-01109/2021|EPI_ISL_2812736|2021-06-25	BalearicSeq.fa	2021-06-25	Spain	71	0	0
hCoV-19/Spain/IB-HUSE-01077/2021|EPI_ISL_2812711|2021-06-25	BalearicSeq.fa	2021-06-25	Spain	71	0	0
hCoV-19/Spain/IB-HUSE-01083/2021|EPI_ISL_2812716|2021-06-26	BalearicSeq.fa	2021-06-26	Spain	71	0	0
hCoV-19/Spain/IB-HUSE-01132/2021|EPI_ISL_2812753|2021-06-27	BalearicSeq.fa	2021-06-27	Spain	71	0	0
hCoV-19/Spain/IB-HUSE-01014/2021|EPI_ISL_2710199|2021-06-16	BalearicSeq.fa	2021-06-16	Spain	72	0	0
hCoV-19/Spain/IB-HUSE-01062/2021|EPI_ISL_2710239|2021-06-17	BalearicSeq.fa	2021-06-17	Spain	72	0	0
hCoV-19/Spain/IB-HUSE-01065/2021|EPI_ISL_2710242|2021-06-18	BalearicSeq.fa	2021-06-18	Spain	72	0	0
hCoV-19/Spain/IB-HUSE-01040/2021|EPI_ISL_2710221|2021-06-18	BalearicSeq.fa	2021-06-18	Spain	72	0	0
hCoV-19/Spain/IB-HUSE-01104/2021|EPI_ISL_2812732|2021-06-22	BalearicSeq.fa	2021-06-22	Spain	72	0	0
hCoV-19/Spain/IB-HUSE-01114/2021|EPI_ISL_2812739|2021-06-22	BalearicSeq.fa	2021-06-22	Spain	72	0	0
hCoV-19/Spain/IB-HUSE-01313/2021|EPI_ISL_3007701|2021-06-23	BalearicSeq.fa	2021-06-23	Spain	72	0	0
hCoV-19/Spain/IB-HUSE-01088/2021|EPI_ISL_2812719|2021-06-24	BalearicSeq.fa	2021-06-24	Spain	72	0	0
hCoV-19/Spain/IB-HUSE-01086/2021|EPI_ISL_2812717|2021-06-25	BalearicSeq.fa	2021-06-25	Spain	72	0	0
hCoV-19/Spain/IB-2128005559/2021|EPI_ISL_3087684|2021-06-29	BalearicSeq.fa	2021-06-29	Spain	72	0	0
hCoV-19/Spain/IB-HUSE-00998/2021|EPI_ISL_2710187|2021-06-17	BalearicSeq.fa	2021-06-17	Spain	73	0	0
hCoV-19/Spain/IB-HUSE-01047/2021|EPI_ISL_2710227|2021-06-17	BalearicSeq.fa	2021-06-17	Spain	73	0	0
hCoV-19/Spain/IB-HUSE-01028/2021|EPI_ISL_2710212|2021-06-18	BalearicSeq.fa	2021-06-18	Spain	73	0	0
hCoV-19/Spain/IB-HUSE-01048/2021|EPI_ISL_2710228|2021-06-20	BalearicSeq.fa	2021-06-20	Spain	73	0	0
hCoV-19/Spain/IB-HUSE-01124/2021|EPI_ISL_2812745|2021-06-21	BalearicSeq.fa	2021-06-21	Spain	73	0	0
hCoV-19/Spain/IB-HUSE-01148/2021|EPI_ISL_2812767|2021-06-21	BalearicSeq.fa	2021-06-21	Spain	73	0	0
hCoV-19/Spain/IB-HUSE-01125/2021|EPI_ISL_2812746|2021-06-23	BalearicSeq.fa	2021-06-23	Spain	73	0	0
hCoV-19/Spain/IB-HUSE-01143/2021|EPI_ISL_2812763|2021-06-27	BalearicSeq.fa	2021-06-27	Spain	73	0	0
hCoV-19/Spain/IB-HUSE-01054/2021|EPI_ISL_2710233|2021-06-17	BalearicSeq.fa	2021-06-17	Spain	74	0	0
hCoV-19/Spain/IB-HUSE-01070/2021|EPI_ISL_2710247|2021-06-17	BalearicSeq.fa	2021-06-17	Spain	74	0	0
hCoV-19/Spain/IB-HUSE-00997/2021|EPI_ISL_2710186|2021-06-17	BalearicSeq.fa	2021-06-17	Spain	74	0	0
hCoV-19/Spain/IB-HUSE-01019/2021|EPI_ISL_2710204|2021-06-18	BalearicSeq.fa	2021-06-18	Spain	74	0	0
hCoV-19/Spain/IB-HUSE-01033/2021|EPI_ISL_2710214|2021-06-18	BalearicSeq.fa	2021-06-18	Spain	74	0	0
hCoV-19/Spain/IB-HUSE-01162/2021|EPI_ISL_2812780|2021-06-22	BalearicSeq.fa	2021-06-22	Spain	74	0	0
hCoV-19/Spain/IB-HUSE-01111/2021|EPI_ISL_2812738|2021-06-24	BalearicSeq.fa	2021-06-24	Spain	74	0	0
hCoV-19/Spain/IB-HUSE-01052/2021|EPI_ISL_2710231|2021-06-18	BalearicSeq.fa	2021-06-18	Spain	75	0	0
hCoV-19/Spain/IB-HUSE-01029/2021|EPI_ISL_2710213|2021-06-18	BalearicSeq.fa	2021-06-18	Spain	75	0	0
hCoV-19/Spain/IB-HUSE-01080/2021|EPI_ISL_2812714|2021-06-22	BalearicSeq.fa	2021-06-22	Spain	77	0	0
hCoV-19/Spain/IB-HUSE-01036/2021|EPI_ISL_2710217|2021-06-20	BalearicSeq.fa	2021-06-20	Spain	78	0	0
hCoV-19/Spain/IB-HUSE-01121/2021|EPI_ISL_2812743|2021-06-25	BalearicSeq.fa	2021-06-25	Spain	78	0	0
hCoV-19/Spain/IB-HUSE-01002/2021|EPI_ISL_2710191|2021-06-15	BalearicSeq.fa	2021-06-15	Spain	79	0	0
hCoV-19/Spain/IB-HUSE-01092/2021|EPI_ISL_2812722|2021-06-22	BalearicSeq.fa	2021-06-22	Spain	81	0	0
hCoV-19/Spain/IB-HUSE-01231/2021|EPI_ISL_2918927|2021-06-29	BalearicSeq.fa	2021-06-29	Spain	NA	0	0
